# Supplementary material for: Prosocial Behavior and Subjective Insecurity in Violent Contexts: Field Experiments
Source: PLoS One. 2016 Jul 29;11(7):e0158878. doi: 10.1371/journal.pone.0158878 (PMC4966936; doi:10.1371/journal.pone.0158878)
Supplement: S1 File — (CSV) [file pone.0158878.s006.csv]

id	municipio	municipio1	vereda	vereda1	juego	tipojugador	ronda	FECHA	INV	COLORIDPART	NUM_ID_PART	colorgrupo	numgrupo	numjugadorbp	dineroquedobp	totalaporte	totalaporte2	ganadoproyecto	ganadorondabp	pareja	cantidadquedo	envioAB	vueltaBA	gananciasfinalesconf	inseg_per_salirnoche	inseg_per_amenazas	inseg_per_peligro	inseg_per_riesgos	inseg_per_robosdia	inseg_per_robosnoche	inseg_per_agresionesdia	inseg_per_agresionesnoche	cafesespecialpart	constituida	constituida2	coopagricpart	constituida3	coopcomercpart	constituida4	empresasociopart	constituida5	otrocomercrodpart	constituida6	org7	constituida7	tamaohogar	inseg_fam_salirnoche	inseg_fam_amenazas	inseg_fam_peligro
158	SAN JERONIMO	5656	BUENOS AIRES	9	1	96	13	18970	4	5	3	VERDE	16	3	5	5095	10190	2038	2043						4	1	1	3	1	3	1	1	1	98	98	1	98	1	98	1	98	2	1	98	98	5	4	1	1
404	SOPETRAN	5761	EL MESTIZO	62	1	96	11	18963	4	1	4	AMARILLO	17	4	300	3800	7600	1520	1820						4	1	1	1	1	1	1	1	1	98	98	1	98	3	1	3	1	1	98	98	98	2	4	1	1
1052	SAN JERONIMO	5656	BUENOS AIRES	9	2	B	6	18971	4	96	8									2		500	200	4300	4	1	1	1	1	1	1	1	1	98	98	1	98	3	96	1	98	1	98	98	98	10	4	1	1
119	SAN JERONIMO	5656	EL CEDRAL	17	1	96	9	18969	5	5	4	VERDE	8	4	1000	1800	3600	720	1720						4	1	1	1	1	1	1	1	1	98	98	1	98	1	98	1	98	1	98	98	98	4	4	1	1
150	SAN JERONIMO	5656	BUENOS AIRES PARTE ALTA	10	1	96	12	18970	1	3	5	ROJO	14	5	500	5150	10300	2060	3560						4	1	1	3	1	1	1	1	1	98	98	1	98	1	98	1	98	1	98	98	98	3	4	1	1
110	SAN JERONIMO	5656	EL CEDRAL	17	1	96	8	18969	1	3	5	ROJO	6	5	100	3800	7600	1520	1620						4	1	1	1	1	1	1	1	1	98	98	1	98	1	98	1	98	1	98	98	98	10	4	1	1
452	SOPETRAN	5761	GUAYABAL-MALPASO	33	1	96	12	18962	3	2	2	AZUL	27	2	1000	3300	6600	1320	2320						4	1	1	1	1	3	1	1	1	98	98	1	98	1	98	1	98	1	98	98	98	1	4	1	1
136	SAN JERONIMO	5656	BUENOS AIRES	9	1	96	6	18970	5	5	1	VERDE	12	1	500	4700	9400	1880	2380						3	1	1	1	1	1	1	1	1	98	98	1	98	1	98	1	98	1	98	98	98	3	4	1	1
381	SOPETRAN	5761	GUAYABAL-LOS POMOS	30	2	A	1	18964	1	96	1									8	1000	2000	5000	6000	3	1	1	1	1	3	1	1	1	98	98	1	98	3	1	1	98	1	98	98	98	2	3	2	1
1107	SOPETRAN	5761	GUAYABAL-LOS POMOS	30	2	B	5	18965	3	96	3									3		0	0	3000	3	1	1	2	1	3	1	1	1	96	96	1	96	0	96	1	96	0	96	96	96	3	4	1	1
346	SOPETRAN	5761	GUAYABAL-LOS POMOS	30	2	A	6	18965	1	96	6									5	2700	300	900	3600	4	1	1	1	1	1	1	1	1	98	98	1	98	3	1	1	98	1	98	98	98	3	4	1	1
444	SOPETRAN	5761	GUAYABAL-LOS POMOS	30	1	96	13	18962	4	1	4	AMARILLO	25	4	300	2800	560	1120	1420						4	1	1	1	1	4	1	1	1	98	98	1	98	3	98	1	98	1	98	98	98	4	4	1	1
342	SOPETRAN	5761	GUAYABAL-ROJAS	36	2	A	3	18965	7	96	2									2	2300	700	1000	3300	4	1	1	1	1	1	1	3	1	98	98	1	98	1	98	1	98	1	98	98	98	1	4	1	1
166	SAN JERONIMO	5656	EL CEDRAL	17	2	A	4	18971	1	96	6									4	2000	1000	3500	5500	4	1	1	1	1	3	1	1	1	98	98	1	98	3	1	1	98	1	98	98	98	2	1	1	1
463	SOPETRAN	5761	GUAYABAL-PALENQUE	34	1	96	10	18962	7	1	3	AMARILLO	29	3	1100	3800	7600	1520	2620						1	3	1	3	4	4	3	2	1	98	98	2	0	2	0	1	98	2	1	98	98	5	1	3	1
474	SOPETRAN	5761	GUAYABAL-MALPASO	33	1	96	7	18962	1	2	4	AZUL	31	4	500	2150	4300	860	1360						4	1	1	1	1	4	1	1	1	98	98	1	98	1	98	1	98	1	98	98	98	2	4	1	1
405	SOPETRAN	5761	GUAYABAL-ROJAS	36	1	96	4	18963	4	1	5	AMARILLO	17	5	1450	2350	4700	940	2390						4	1	1	1	1	1	1	1	1	96	96	1	96	0	96	1	96	0	96	96	96	5	4	1	1
453	SOPETRAN	5761	GUAYABAL-LOS POMOS	30	1	96	5	18962	7	2	3	AZUL	27	3	300	3400	6800	1360	1660						1	1	1	1	1	3	1	3	1	98	1	1	98	1	98	1	98	1	98	98	98	5	2	1	1
145	SAN JERONIMO	5656	CAPELLANIA	13	1	96	1	18970	7	1	5	AMARILLO	13	5	500	5000	10000	2000	2500						4	1	1	1	1	1	1	1	1	96	96	1	96	0	96	1	96	0	96	96	96	3	4	1	1
442	SOPETRAN	5761	GUAYABAL-MALPASO	33	1	96	13	18962	6	1	2	AMARILLO	25	2	1000	2800	5600	1120	2120						4	1	1	1	1	4	1	1	1	96	96	1	96	0	96	1	96	0	96	96	96	7	1	1	1
10	SAN JERONIMO	5656	EL CEDRAL	17	3	A	1	18973	1	96	13									13	15000	45000		15000	1	3	1	1	1	1	1	1	1	98	98	1	98	3	1	1	98	1	98	98	98	2	4	1	1
101	SAN JERONIMO	5656	ALTO COLORADO	3	1	96	11	18969	4	1	1	AMARILLO	5	1	700	5200	10400	2080	2780						4	1	1	1	1	1	1	1	1	98	98	1	98	3	1	1	98	1	98	98	98	4	4	1	1
452	SOPETRAN	5761	GUAYABAL-MALPASO	33	1	96	5	18962	3	2	2	AZUL	27	2	1000	3400	6800	1360	2360						4	1	1	1	1	3	1	1	1	98	98	1	98	1	98	1	98	1	98	98	98	1	4	1	1
136	SAN JERONIMO	5656	BUENOS AIRES	9	1	96	3	18970	5	5	1	VERDE	12	1	300	4800	9600	1920	2220						3	1	1	1	1	1	1	1	1	98	98	1	98	1	98	1	98	1	98	98	98	3	4	1	1
420	SOPETRAN	5761	GUAYABAL-LA BRUNERA	20	1	96	14	18963	5	5	5	VERDE	20	5	1000	1600	3200	640	1640						4	1	1	1	1	1	1	1	1	96	96	1	96	0	96	1	96	0	96	96	96	0
1100	SOPETRAN	5761	GUAYABAL-PALENQUE	34	2	B	6	18965	5	96	6									5		200	3000	600	3	1	1	1	3	1	1	1	1	96	96	1	96	0	96	1	96	0	96	96	96	3	2	1	1
106	SAN JERONIMO	5656	EL CEDRAL	17	1	96	2	18969	1	3	1	ROJO	6	1	800	4800	9600	1920	2420						1	3	2	1	1	4	1	3	1	98	98	1	98	1	98	1	98	1	98	98	98	3	4	3	1
1067	SAN JERONIMO	5656	BUENOS AIRES PARTE BAJA	11	2	B	6	18972	1	96	3									7		0	2000	1000	4	1	1	1	1	4	1	1	1	98	98	1	98	1	98	1	98	1	98	98	98	2	1	1	1
1042	SAN JERONIMO	5656	LA CLARITA	43	2	B	6	18971	4	96	8									4		2700	3500	7600	2	1	1	1	4	4	4	4	1	96	96	1	96	0	96	1	96	0	96	96	96	4	4	1	1
1111	SOPETRAN	5761	GUAYABAL-ROJAS	36	2	B	1	18965	3	96	7									4		600	2000	2800	4	1	1	1	3	2	1	1	1	98	98	1	98	1	98	1	98	1	98	98	98	8	4	1	1
139	SAN JERONIMO	5656	BUENOS AIRES	9	1	96	1	18970	5	5	4	VERDE	12	4	1400	5000	10000	2000	3400						4	1	1	1	1	1	1	1	1	98	98	1	98	1	98	1	98	1	98	98	98	2	4	1	1
186	SAN JERONIMO	5656	BUENOS AIRES PARTE BAJA	11	2	A	5	18971	1	96	6									10	200	2800	2000	2200	4	1	1	1	1	3	1	4	1	98	98	1	98	1	98	1	98	1	98	98	98	3	1	1	1
366	SOPETRAN	5761	GUAYABAL-ROJAS	36	2	A	3	18963	7	96	6									2	1000	2000	3500	4500	1	1	1	1	4	4	4	4	1	98	0	1	98	2	1	1	98	1	98	98	98	2	4	1	1
387	SOPETRAN	5761	GUAYABAL-MALPASO	33	2	A	3	18964	1	96	7									7	1500	1500	2000	3500	1	1	1	1	1	4	3	1	1	98	98	1	98	3	1	1	98	1	98	98	98	1	1	1	1
159	SAN JERONIMO	5656	BUENOS AIRES	9	1	96	1	18970	5	5	4	VERDE	16	4	500	3800	7600	1520	2020						4	1	1	1	1	1	1	1	1	98	98	1	98	1	98	1	98	1	98	98	98	3	4	1	1
84	SAN JERONIMO	5656	BUENOS AIRES PARTE ALTA	10	1	96	6	18969	7	1	4	AMARILLO	1	4	1000	3350	6700	1340	2340						1	2	3	1	4	4	4	4	1	98	98	1	98	1	98	1	98	1	98	98	98	0
104	SAN JERONIMO	5656	ALTO COLORADO	3	1	96	14	18969	4	1	4	AMARILLO	5	4	200	5900	11800	2360	2560						4	1	1	1	1	4	1	3	1	98	98	1	98	1	98	1	98	1	98	98	98	3	4	1	1
147	SAN JERONIMO	5656	BUENOS AIRES	9	1	96	8	18970	1	3	2	ROJO	14	2	600	5450	10900	2180	2780						4	1	1	1	1	1	1	1	1	98	98	1	98	1	98	1	98	1	98	98	98	3	4	1	1
108	SAN JERONIMO	5656	BUENOS AIRES PARTE ALTA	10	1	96	7	18969	2	3	3	ROJO	6	3	200	5700	11400	2280	2480						1	1	1	1	1	1	1	1	1	96	96	1	96	0	96	1	96	0	96	96	96	2	4	1	1
347	SOPETRAN	5761	GUAYABAL-ROJAS	36	2	A	6	18965	7	96	7									2	1800	1200	600	2400	1	1	1	1	3	4	3	4	1	98	98	1	98	1	98	1	98	1	98	98	98	1	4	1	1
1103	SOPETRAN	5761	GUAYABAL-CHACHAFRUTO	21	2	B	4	18965	3	96	9									1		300	1000	2900	4	1	1	1	1	1	1	1	1	98	98	1	98	3	1	1	98	1	98	98	98	4	4	1	1
132	SAN JERONIMO	5656	BUENOS AIRES	9	1	96	6	18970	7	2	2	AZUL	11	2	900	2900	5800	1160	2060						4	1	1	1	1	3	1	4	1	98	98	3	1	1	1	1	98	1	98	98	98	4	1	1	1
462	SOPETRAN	5761	GUAYABAL-ROJAS	36	1	96	11	18962	4	1	2	AMARILLO	29	2	1000	3400	7200	1440	2440						4	1	1	1	4	4	4	4	1	98	98	1	98	0	1	1	98	1	98	98	98	5	4	4	1
428	SOPETRAN	5761	GUAYABAL-CHIVIGUACO	22	1	96	7	18963	3	3	3	ROJO	22	3	1200	2145	4290	858	2058						2	4	4	1	1	4	2	4	1	96	96	1	96	0	96	1	96	0	96	96	96	9	2	3	1
98	SAN JERONIMO	5656	BUENOS AIRES	9	1	96	8	18969	7	5	3	VERDE	4	3	1400	2500	5000	1000	2400						4	1	1	1	1	2	1	1	1	98	98	3	1	1	98	1	98	1	98	98	98	4	4	1	1
404	SOPETRAN	5761	EL MESTIZO	62	1	96	14	18963	4	1	4	AMARILLO	17	4	200	3850	7700	1540	1740						4	1	1	1	1	1	1	1	1	98	98	1	98	3	1	3	1	1	98	98	98	2	4	1	1
167	SAN JERONIMO	5656	EL CEDRAL	17	2	A	6	18971	1	96	7									2	100	2900	2000	2100	1	3	4	3	1	4	1	4	1	98	98	1	98	1	98	1	98	1	98	98	98	9	1	1	1
461	SOPETRAN	5761	GUAYABAL-ROJAS	36	1	96	9	18982	4	1	1	AMARILLO	29	1	600	4200	8400	1680	2280						1	1	1	1	1	1	1	1	1	98	98	1	98	2	99	1	98	1	98	98	98	3	1	3	4
93	SAN JERONIMO	5656	BUENOS AIRES	9	1	96	5	18969	4	2	3	AZUL	3	3	300	4550	9100	1820	2120						4	1	1	1	1	1	1	1	1	96	96	1	96	0	96	1	96	0	96	96	96	5	4	1	1
225	SAN JERONIMO	5656	LA EMPALIZADA	45	2	A	3	18972	1	96	5									7	1500	1500	3000	4500	2	2	1	1	2	3	1	3	1	96	96	1	96	3	96	1	96	0	96	96	96	7	2	2	2
369	SOPETRAN	5761	GUAYABAL-LA ANTENA	24	2	A	1	18964	1	96	9									3	0	3000	2000	2000	1	1	1	1	1	1	1	1	1	98	98	1	98	1	98	1	98	1	98	98	98	4	4	1	1
81	SAN JERONIMO	5656	EL CEDRAL	17	1	96	8	18969	4	1	1	AMARILLO	1	1	1200	2300	4600	920	2120						4	1	1	1	1	1	1	1	1	98	98	1	98	3	1	1	96	0	96	96	96	7	4	1	1
1071	SAN JERONIMO	5656	ALTO COLORADO	3	2	B	4	18972	5	96	7									5		1500	1500	6000	4	1	1	1	1	1	1	1	1	96	96	1	96	0	96	1	96	0	96	96	96	1	1	1	1
1060	SAN JERONIMO	5656	EL CEDRAL	17	2	B	2	18972	2	96	6									10		1200	5000	1600	1	1	1	1	1	1	1	1	1	98	98	1	98	3	1	1	98	1	98	98	98	5	4	1	1
1082	SOPETRAN	5761	GUAYABAL-ROJAS	36	2	B	2	18964	3	96	8									4		1800	5000	3400	4	1	1	1	1	1	1	1	1	96	96	1	96	0	96	1	96	0	96	96	96	2	4	1	1
465	SOPETRAN	5761	GUAYABAL-ROJAS	36	1	96	6	18962	3	1	5	AMARILLO	29	5	500	3600	6200	1240	1740						4	1	1	1	1	1	1	1	1	98	98	1	98	1	98	1	98	1	98	98	98	3	4	1	1
95	SAN JERONIMO	5656	BUENOS AIRES PARTE ALTA	10	1	96	1	18969	2	2	5	AZUL	3	5	700	4250	8500	1700	2400						4	1	1	1	1	1	1	1	1	98	98	1	98	1	98	1	98	1	98	98	98	2	3	1	1
93	SAN JERONIMO	5656	BUENOS AIRES	9	1	96	8	18969	4	2	3	AZUL	3	3	300	3950	7900	1580	1880						4	1	1	1	1	1	1	1	1	96	96	1	96	0	96	1	96	0	96	96	96	5	4	1	1
439	SOPETRAN	5761	GUAYABAL-LOS POMOS	30	1	96	7	18963	5	5	4	VERDE	24	4	25	2875	5750	1150	1175						4	1	1	1	1	1	1	1	1	96	96	1	96	0	96	1	96	0	96	96	96	1	4	1	1
183	SAN JERONIMO	5656	LA CLARITA	43	2	A	1	18971	1	96	3									9	500	2500	5000	5500	4	1	1	1	4	4	4	4	1	98	98	1	98	1	98	1	98	1	98	98	98	5	4	1	1
162	SAN JERONIMO	5656	LA CLARITA	43	2	A	3	18971	2	96	2									6	300	2700	9000	9300	4	1	1	1	1	1	1	1	1	96	96	1	96	0	96	1	96	0	96	96	96	5	4	1	1
457	SOPETRAN	5761	EL MESTIZO	62	1	96	14	18962	3	5	2	VERDE	28	2	500	2550	5100	1020	1520						1	1	1	3	1	1	1	1	1	98	98	1	98	1	98	1	98	1	98	98	98	2	1	1	1
155	SAN JERONIMO	5656	BUENOS AIRES PARTE BAJA	11	1	96	8	18970	7	2	5	AZUL	15	5	50	2800	5600	1120	1170						3	1	1	3	1	4	4	4	1	98	1	3	1	3	1	1	98	1	98	98	98	6	1	4	3
321	SOPETRAN	5761	GUAYABAL-ROJAS	36	2	A	3	18965	1	96	1									9	2500	500	0	2500	4	1	1	1	1	1	1	1	1	98	98	1	98	1	98	1	98	1	98	98	98	1	4	1	1
453	SOPETRAN	5761	GUAYABAL-LOS POMOS	30	1	96	11	18962	7	2	3	AZUL	27	3	300	4200	8400	1680	1980						1	1	1	1	1	3	1	3	1	98	1	1	98	1	98	1	98	1	98	98	98	5	2	1	1
98	SAN JERONIMO	5656	BUENOS AIRES	9	1	96	15	18969	7	5	3	VERDE	4	3	1400	1100	2200	440	1840						4	1	1	1	1	2	1	1	1	98	98	3	1	1	98	1	98	1	98	98	98	4	4	1	1
412	SOPETRAN	5761	GUAYABAL-ROJAS	36	1	96	14	18963	3	2	2	AZUL	19	2	1000	950	1900	380	1380						4	1	1	3	1	3	1	1	1	96	96	1	98	1	98	1	98	1	98	98	98	1	4	3	3
273	SOPETRAN	5761	GUAYABAL-LOS POMOS	30	3	A	1	18966	1	96	12									5	30000	30000		30000	4	1	1	1	3	3	4	4	1	98	98	1	98	1	98	1	98	1	98	98	98	5	1	1	1
152	SAN JERONIMO	5656	ALTO COLORADO	3	1	96	2	18970	2	2	2	AZUL	15	2	500	3140	6280	1256	1736						4	1	1	1	1	1	3	2	1	96	96	1	96	0	96	1	96	0	96	96	96	3	4	1	1
478	SOPETRAN	5761	GUAYABAL-LAS CRUCES	28	1	96	10	18962	5	5	3	VERDE	32	3	500	4950	9900	1980	2980						4	1	1	1	1	1	1	1	1	98	98	1	98	3	1	1	98	1	98	98	98	2	4	1	1
1084	SOPETRAN	5761	GUAYABAL-LA BRUNERA	25	2	B	3	18964	3	96	10									7		1000	50	5950	2	1	1	1	1	1	1	1	1	98	98	1	98	1	98	1	98	1	98	98	98	2	4	1	1
446	SOPETRAN	5761	GUAYABAL-LA CEJA	26	1	96	5	18962	1	3	1	ROJO	26	1	500	3900	7800	1560	2060						4	1	1	1	4	4	4	4	1	98	98	1	98	1	98	1	98	1	98	98	98	4	4	1	1
467	SOPETRAN	5761	GUAYABAL-ROJAS	36	1	96	11	18962	7	3	2	ROJO	30	2	1400	1400	2800	560	1960						4	1	1	1	1	1	1	1	1	98	98	1	98	1	98	1	98	1	98	98	98	3	4	1	1
94	SAN JERONIMO	5656	LA CLARITA	43	1	96	11	18939	2	2	4	AZUL	3	4	900	4150	8300	1660	2560						4	1	1	1	1	1	1	1	1	96	96	1	96	0	96	1	96	0	96	96	96	4	4	1	1
1038	SAN JERONIMO	5656	EL CEDRAL	17	2	B	6	18971	5	96	4									10		1500	3500	4000	1	3	1	1	1	3	1	1	1	98	98	3	1	1	98	1	98	1	98	98	98	3	4	3	1
453	SOPETRAN	5761	GUAYABAL-LOS POMOS	30	1	96	9	18962	7	2	3	AZUL	27	3	200	4300	8600	1720	1920						1	1	1	1	1	3	1	3	1	98	1	1	98	1	98	1	98	1	98	98	98	5	2	1	1
428	SOPETRAN	5761	GUAYABAL-CHIVIGUACO	22	1	96	2	18963	3	3	3	ROJO	22	3	1200	2590	5180	1036	2236						2	4	4	1	1	4	2	4	1	96	96	1	96	0	96	1	96	0	96	96	96	9	2	3	1
1045	SAN JERONIMO	5656	BUENOS AIRES PARTE BAJA	11	2	B	4	18971	7	96	1									4		400	1200	3000	3	1	1	2	4	4	4	4	1	98	1	1	98	1	98	1	98	2	0	98	98	3	1	1	1
361	SOPETRAN	5761	GUAYABAL-ROJAS	36	2	A	6	18964	1	96	1									5	1500	1500	1500	3000	1	1	1	1	1	1	1	1	1	98	98	1	98	1	98	1	98	1	98	98	98	2	4	1	1
148	SAN JERONIMO	5656	ALTO COLORADO	3	1	96	1	18970	2	3	3	ROJO	14	3	1000	4600	9200	1840	2840						4	1	1	1	1	1	1	1	1	96	96	1	96	0	96	1	96	0	96	96	96	5	4	1	1
86	SAN JERONIMO	5656	EL CEDRAL	17	1	96	1	18969	1	3	1	ROJO	2	1	1100	3100	6200	1240	2340						1	1	1	2	3	4	1	3	1	98	98	1	98	1	98	1	98	1	98	98	98	5	1	3	1
99	SAN JERONIMO	5656	BUENOS AIRES	9	1	96	6	18969	5	5	4	VERDE	4	4	1000	1800	3600	720	1720						2	1	1	1	1	2	1	3	1	98	98	1	98	1	98	1	98	1	98	98	98	5	1	3	3
135	SAN JERONIMO	5656	BUENOS AIRES PARTE BAJA	11	1	96	8	18970	2	2	5	AZUL	11	5	1420	3780	7560	1512	2932						4	1	1	1	1	1	1	1	1	98	98	1	98	1	98	1	98	1	98	98	98	0
1043	SAN JERONIMO	5656	LA CLARITA	43	2	B	5	18971	5	96	9									9		2000	0	9000	3	3	1	2	1	1	1	1	1	98	98	1	98	1	98	3	1	1	98	98	98	2	1	4	3
128	SAN JERONIMO	5656	EL CEDRAL	17	1	96	3	18970	7	3	3	ROJO	10	3	1500	3900	7800	1560	3060						4	1	1	1	4	4	4	4	1	96	96	1	96	0	96	1	96	0	96	96	96	5	1	1	1
146	SAN JERONIMO	5656	ALTO COLORADO	3	1	96	2	18970	7	3	1	ROJO	14	1	300	5000	10000	2000	2300						4	1	1	1	1	2	1	4	1	98	98	1	98	1	98	1	98	1	98	98	98	2	4	1	1
136	SAN JERONIMO	5656	BUENOS AIRES	9	1	96	9	18970	5	5	1	VERDE	12	1	300	4430	8860	1772	2072						3	1	1	1	1	1	1	1	1	98	98	1	98	1	98	1	98	1	98	98	98	3	4	1	1
124	SAN JERONIMO	5656	ALTO COLORADO	3	1	96	4	18970	4	1	4	AMARILLO	9	4	300	5800	11600	2320	2620						4	1	1	1	1	1	1	1	1	98	98	1	98	3	1	1	98	1	98	98	98	3	4	1	1
229	SAN JERONIMO	5656	ALTO COLORADO	3	2	A	3	18972	1	96	9									8	2100	900	1000	3100	4	1	1	1	1	4	1	1	1	98	98	1	98	1	98	1	98	1	98	98	98	1	4	1	1
128	SAN JERONIMO	5656	EL CEDRAL	17	1	96	4	18970	7	3	3	ROJO	10	3	1500	3300	6600	1320	2820						4	1	1	1	4	4	4	4	1	96	96	1	96	0	96	1	96	0	96	96	96	5	1	1	1
156	SAN JERONIMO	5656	BUENOS AIRES	9	1	96	3	18970	5	5	1	VERDE	16	1	300	3855	7710	1542	1842						4	1	1	1	1	1	1	1	1	96	96	1	96	0	96	1	96	0	96	96	96	3	4	1	1
221	SAN JERONIMO	5656	EL CEDRAL	17	2	A	1	18972	2	96	1									3	500	2500	2000	2500	4	1	1	1	1	3	1	1	1	96	96	1	96	0	96	1	96	0	96	96	96	7	2	1	1
150	SAN JERONIMO	5656	BUENOS AIRES PARTE ALTA	10	1	96	5	18970	1	3	5	ROJO	14	5	1000	4700	9400	1880	2880						4	1	1	3	1	1	1	1	1	98	98	1	98	1	98	1	98	1	98	98	98	3	4	1	1
454	SOPETRAN	5761	GUAYABAL-LOS POMOS	30	1	96	14	18962	7	2	4	AZUL	27	4	1000	3000	6000	1200	2200						4	1	1	1	1	1	1	1	1	98	98	3	1	3	1	1	98	1	98	98	98	1	4	1	1
1038	SAN JERONIMO	5656	EL CEDRAL	17	2	B	5	18971	5	96	4									6		2400	5100	5100	1	3	1	1	1	3	1	1	1	98	98	3	1	1	98	1	98	1	98	98	98	3	4	3	1
388	SOPETRAN	5761	EL MESTIZO	62	2	A	1	18964	7	96	8									5	2700	300	200	2900	2	1	1	1	1	3	1	4	1	98	1	1	98	3	1	1	98	1	98	98	98	2	1	1	1
440	SOPETRAN	5761	GUAYABAL-ROJAS	36	1	96	1	18963	5	5	5	VERDE	24	5	0	4270	8540	1708	1708						2	3	1	3	1	1	1	1	1	98	98	1	98	1	98	1	98	1	98	98	98	0
227	SAN JERONIMO	5656	EL CEDRAL	17	2	A	1	18972	4	96	7									4	3000	0	1000	4000	4	1	1	4	1	1	1	1	1	98	98	1	98	3	1	1	98	1	98	98	98	3	1	1	1
419	SOPETRAN	5761	GUAYABAL-ROJAS	36	1	96	13	18963	7	5	4	VERDE	20	4	1400	1950	3900	780	2180						1	1	1	1	1	1	1	1	1	98	98	2	0	1	98	1	98	1	98	98	98	1	4	1	1
138	SAN JERONIMO	5656	BUENOS AIRES	9	1	96	13	18970	5	5	3	VERDE	12	3	20	4330	8660	1732	1752						1	1	1	1	1	1	1	1	1	98	98	1	98	1	98	1	98	1	98	98	98	4	1	1	1
427	SOPETRAN	5761	GUAYABAL-LA BRUNERA	25	1	96	2	18963	7	3	2	ROJO	22	2	1200	2590	5180	1036	2236						4	1	1	1	1	1	1	2	1	98	1	1	98	1	98	1	98	1	98	98	98	4	4	1	1
443	SOPETRAN	5761	GUAYABAL-ROJAS	36	1	96	5	18962	3	1	3	AMARILLO	25	3	300	5800	11600	2320	2620						1	1	1	1	3	3	1	1	1	98	98	1	98	1	98	1	98	1	98	98	98	5	4	1	1
83	SAN JERONIMO	5656	ALTO COLORADO	3	1	96	13	18969	4	1	3	AMARILLO	1	3	1250	2350	4700	940	2190						4	1	1	1	4	4	4	4	1	98	98	1	98	3	1	1	96	0	96	96	96	5	3	1	1
116	SAN JERONIMO	5656	ALTO COLORADO	3	1	96	14	18969	7	5	1	VERDE	8	1	1500	4300	8600	1720	3220						1	1	1	1	4	4	4	4	1	96	96	1	96	0	96	1	96	0	96	96	96	4	1	4	1
471	SOPETRAN	5761	EL MESTIZO	62	1	96	13	18962	3	2	1	AZUL	31	1	1000	3500	7000	1400	2400						4	2	1	1	3	3	1	3	1	98	98	1	98	1	98	1	98	1	98	98	98	2	1	1	1
477	SOPETRAN	5761	GUAYABAL-LOS POMOS	30	1	96	15	18962	7	5	2	VERDE	32	2	1000	4950	9900	1980	2980						4	1	1	1	2	4	4	4	1	98	98	1	98	1	98	1	98	1	98	98	98	3	4	1	1
480	SOPETRAN	5761	GUAYABAL-LOS POMOS	30	1	96	12	18962	8	5	5	VERDE	32	5	500	4960	9920	1984	2484						1	1	1	1	1	1	1	1	1	98	98	1	98	3	1	1	98	1	98	98	98	0
364	SOPETRAN	5761	GUAYABAL-ROJAS	36	2	A	4	18964	7	96	4									8	2500	500	2500	5000	4	1	1	1	1	1	2	4	1	98	98	1	98	3	1	1	98	1	98	98	98	2	3	1	1
121	SAN JERONIMO	5656	LA CLARITA	43	1	96	5	18970	4	1	1	AMARILLO	9	1	750	4800	9600	1920	2670						4	1	1	1	1	1	1	1	1	96	96	1	96	3	1	1	96	0	96	96	96	4	4	1	1
384	SOPETRAN	5761	GUAYABAL-LOS POMOS	30	2	A	5	18964	1	96	4									1	2900	100	2000	4900	2	1	1	3	1	3	1	3	1	98	98	1	98	3	1	1	98	1	98	98	98	4	1	1	1
118	SAN JERONIMO	5656	LA CLARITA	43	1	96	14	18969	5	5	3	VERDE	8	3	300	4300	8600	1720	2020						4	1	1	1	1	1	1	1	1	98	98	1	98	1	98	1	98	1	98	98	98	5	4	1	1
433	SOPETRAN	5761	GUAYABAL-ROJAS	36	1	96	15	18963	5	2	3	AZUL	23	3	1000	1600	3200	640	1640						4	1	1	1	1	1	1	1	1	98	98	1	98	1	98	1	98	1	98	98	98	2	4	1	1
189	SAN JERONIMO	5656	ALTO COLORADO	3	2	A	5	18971	1	96	9									8	2500	500	1500	4000	4	1	1	1	1	1	1	1	1	98	98	1	98	1	98	1	98	1	98	98	98	0
404	SOPETRAN	5761	EL MESTIZO	62	1	96	10	18963	4	1	4	AMARILLO	17	4	300	3450	6900	1380	1680						4	1	1	1	1	1	1	1	1	98	98	1	98	3	1	3	1	1	98	98	98	2	4	1	1
127	SAN JERONIMO	5656	ALTO COLORADO	3	1	96	10	18970	7	3	2	ROJO	10	2	400	3920	7840	1568	1968						4	3	1	1	1	1	1	1	1	98	98	3	1	2	1	1	98	1	98	98	98	1	4	3	1
1093	SOPETRAN	5761	GUAYABAL-ROJAS	36	2	B	3	18964	5	96	9									10		500	3000	1500	4	1	1	1	1	1	1	1	1	98	98	1	98	1	98	1	98	1	98	98	98	3	4	1	1
241	SOPETRAN	5761	GUAYABAL-ROJAS	36	3	A	1	18966	7	96	7									12	55000	5000		55000	1	1	1	2	1	1	1	1	1	98	98	1	98	1	98	1	98	1	98	98	98	4	1	1	1
460	SOPETRAN	5761	GUAYABAL-ROJAS	36	1	96	7	18962	5	5	5	VERDE	28	5	1350	1530	3060	612	1962						4	1	1	1	1	1	1	1	1	98	98	1	98	1	98	1	98	1	98	98	98	2	4	1	1
204	SAN JERONIMO	5656	ALTO COLORADO	3	2	A	4	18972	4	96	4									9	800	2200	2000	2800	4	1	1	1	1	1	1	1	1	98	98	1	98	2	1	3	1	1	98	98	98	3	3	1	1
441	SOPETRAN	5761	GUAYABAL-ROJAS	36	1	96	4	18968	3	1	1	AMARILLO	25	1	600	4400	8800	1760	2360						1	2	1	3	1	2	1	1	1	98	98	1	98	2	1	1	96	0	96	96	96	1	1	2	1
160	SAN JERONIMO	5656	BUENOS AIRES	9	1	96	14	18970	5	5	5	VERDE	16	5	1400	4998	9996	1999	3399						4	1	1	1	1	1	1	1	1	96	96	1	96	0	96	1	96	0	96	96	96	2	4	1	1
1102	SOPETRAN	5761	GUAYABAL-LAS CRUCES	28	2	B	5	18965	3	96	8									4		500	1000	3500	4	1	1	1	3	4	3	4	1	98	98	2	1	1	98	1	98	1	98	98	98	3	4	1	1
146	SAN JERONIMO	5656	ALTO COLORADO	3	1	96	5	18970	7	3	1	ROJO	14	1	100	4700	9400	1880	1980						4	1	1	1	1	2	1	4	1	98	98	1	98	1	98	1	98	1	98	98	98	2	4	1	1
1039	SAN JERONIMO	5656	BUENOS AIRES PARTE ALTA	10	2	B	3	18971	7	96	5									5		2500	1300	9200	1	4	1	1	1	4	4	4	1	98	98	1	98	1	98	1	98	1	98	98	98	1	1	4	4
327	SOPETRAN	5761	GUAYABAL-CHACHAFRUTO	21	2	A	5	18965	7	96	7									10	1000	2000	0	1000	4	1	1	1	4	4	4	4	1	98	98	1	98	1	98	1	98	1	98	98	98	2	2	1	1
141	SAN JERONIMO	5656	BUENA VISTA	8	1	96	13	18970	7	1	1	AMARILLO	13	1	200	4800	9600	1920	2120						1	1	1	1	1	4	1	4	1	96	96	1	96	0	96	1	96	0	96	96	96	3	4	1	1
117	SAN JERONIMO	5656	BUENOS AIRES	9	1	96	15	18969	7	5	2	VERDE	8	2	50	3350	7100	1420	1470						4	1	1	1	1	1	1	1	1	98	98	3	1	1	98	3	1	1	98	98	98	3	4	1	1
122	SAN JERONIMO	5656	LA CLARITA	43	1	96	4	18970	4	1	2	AMARILLO	9	2	500	5800	11600	2320	2820						1	1	1	3	1	4	1	1	1	96	96	3	1	3	1	1	96	3	1	98	98	2	4	1	1
475	SOPETRAN	5761	GUAYABAL-LA AGUADA	23	1	96	9	18962	3	2	5	AZUL	31	5	1100	2450	4900	980	2080						3	1	1	2	1	2	1	1	1	96	96	1	96	0	96	1	96	0	96	96	96	1	4	1	1
154	SAN JERONIMO	5656	ALTO COLORADO	3	1	96	7	18970	2	2	4	AZUL	15	4	1300	2520	5040	1008	2308						4	1	1	1	1	4	1	1	1	98	98	1	98	3	99	1	98	1	98	98	98	2	4	1	1
469	SOPETRAN	5761	GUAYABAL-ROJAS	36	1	96	10	18962	1	3	4	ROJO	30	4	1000	2100	4200	840	1840						2	3	1	1	4	4	1	1	1	98	98	1	98	3	96	1	98	1	98	98	98	8	1	4	4
413	SOPETRAN	5761	GUAYABAL-LA AGUADA	23	1	96	8	18963	3	2	3	AZUL	19	3	1000	600	1200	240	1240						1	4	3	3	3	3	3	3	1	98	98	1	98	1	98	1	98	1	98	98	98	2	1	4	4
1112	SOPETRAN	5761	MONTEGRANDE	63	2	B	4	18965	1	96	8									5		2800	3000	8400	4	1	1	1	1	3	1	1	1	98	98	1	98	1	98	1	98	1	98	98	98	3	4	1	1
114	SAN JERONIMO	5656	EL CEDRAL	17	1	96	4	18969	4	2	4	AZUL	7	4	500	4100	8200	1640	2140						4	1	1	1	1	1	1	1	1	98	98	1	98	3	1	1	98	1	98	98	98	2	4	1	1
99	SAN JERONIMO	5656	BUENOS AIRES	9	1	96	8	18969	5	5	4	VERDE	4	4	500	2500	5000	1000	1500						2	1	1	1	1	2	1	3	1	98	98	1	98	1	98	1	98	1	98	98	98	5	1	3	3
419	SOPETRAN	5761	GUAYABAL-ROJAS	36	1	96	1	18963	7	5	4	VERDE	20	4	1400	2050	4100	820	2220						1	1	1	1	1	1	1	1	1	98	98	2	0	1	98	1	98	1	98	98	98	1	4	1	1
113	SAN JERONIMO	5656	BUENOS AIRES PARTE ALTA	10	1	96	6	18969	2	2	3	AZUL	7	3	300	4200	8400	1680	1980						3	1	1	1	4	4	3	3	1	96	96	1	96	0	96	1	96	0	96	96	96	2	1	4	4
418	SOPETRAN	5761	GUAYABAL	37	1	96	9	18963	5	5	3	VERDE	20	3	1400	1750	3500	700	2100						4	1	1	1	1	1	1	1	1	98	98	1	98	1	98	1	98	1	98	98	98	5	4	1	1
425	SOPETRAN	5761	GUAYABAL-ROJAS	36	1	96	2	18963	3	1	5	AMARILLO	21	5	1400	3000	6000	1200	2600						3	1	1	1	1	1	1	1	1	96	96	1	96	0	96	1	96	0	96	96	96	3	3	1	1
423	SOPETRAN	5761	GUAYABAL-LA PENA	35	1	96	10	18963	4	1	3	AMARILLO	21	3	500	2700	5400	1080	1580						1	1	1	2	4	4	1	1	1	96	96	1	96	0	96	1	96	0	96	96	96	4	2	1	1
105	SAN JERONIMO	5656	EL CEDRAL	17	1	96	5	18969	4	1	5	AMARILLO	5	5	600	4200	8400	1680	2280						4	1	1	1	1	1	1	1	1	98	98	1	98	3	1	1	98	1	98	98	98	3	4	1	1
406	SOPETRAN	5761	GUAYABAL-ROJAS	36	1	96	6	18963	1	3	1	ROJO	18	1	200	3300	6600	1320	1520						1	1	1	1	1	1	1	1	1	98	98	1	98	1	98	1	98	1	98	98	98	0
1059	SAN JERONIMO	5656	ALTO COLORADO	3	2	B	6	18972	7	96	5									9		2000	2000	7000	4	1	1	1	4	4	4	4	1	98	1	1	98	1	98	1	98	1	98	98	98	1	1	1	1
416	SOPETRAN	5761	GUAYABAL	19	1	96	15	18963	5	5	1	VERDE	20	1	500	1350	2700	540	1040						4	1	1	1	4	1	1	1	1	98	98	1	98	1	98	1	98	1	98	98	98	1	4	1	1
324	SOPETRAN	5761	GUAYABAL-CHACHAFRUTO	21	2	A	1	18965	4	96	4									7	2400	600	2000	4400	1	4	1	1	4	4	4	4	1	98	98	1	98	2	1	1	98	1	98	98	98	6	1	4	1
35	SAN JERONIMO	5656	BUENOS AIRES PARTE ALTA	10	3	A	1	18973	6	96	5									9	48000	12000		48000	4	1	1	1	1	1	1	1	1	98	98	1	98	1	98	1	98	1	98	98	98	4	4	1	1
438	SOPETRAN	5761	GUAYABAL-LAS CRUCES	28	1	96	9	18963	5	5	3	VERDE	24	3	400	2700	5400	1080	1480						4	1	1	1	1	1	1	1	1	96	96	1	96	0	96	1	96	0	96	96	96	1	4	1	1
458	SOPETRAN	5761	GUAYABAL-ROJAS	36	1	96	3	18962	5	5	3	VERDE	28	3	1500	1900	3800	760	2260						4	1	1	1	1	1	1	1	1	98	98	1	98	1	98	1	98	1	98	98	98	5	4	1	1
142	SAN JERONIMO	5656	ALTO COLORADO	3	1	96	13	18970	4	1	2	AMARILLO	13	2	200	4800	9600	1920	2120						1	1	1	1	4	4	1	1	1	98	98	1	98	3	1	1	98	1	98	98	98	6	1	1	1
407	SOPETRAN	5761	GUAYABAL-ROJAS	36	1	96	14	18963	1	3	2	ROJO	18	2	1300	5350	10700	2140	3440						4	1	1	1	4	4	4	4	1	98	98	1	98	1	98	1	98	1	98	98	98	0
103	SAN JERONIMO	5656	BUENOS AIRES	9	1	96	9	18969	5	1	3	AMARILLO	5	3	1000	4300	8600	1720	2720						4	1	1	1	1	1	1	1	1	96	96	1	96	0	96	1	96	0	96	96	96	8	4	1	1
350	SOPETRAN	5761	GUAYABAL-PALENQUE	34	2	A	5	18965	1	96	10									1	2800	200	200	3000	4	1	1	1	1	1	1	1	1	98	98	1	98	1	98	1	98	1	98	98	98	3	4	1	1
108	SAN JERONIMO	5656	BUENOS AIRES PARTE ALTA	10	1	96	8	18969	2	3	3	ROJO	6	3	300	3800	7600	1520	1820						1	1	1	1	1	1	1	1	1	96	96	1	96	0	96	1	96	0	96	96	96	2	4	1	1
205	SAN JERONIMO	5656	BUENOS AIRES PARTE BAJA	11	2	A	3	18972	2	96	5									10	500	2500	5000	5500	2	1	1	1	1	4	1	3	1	98	98	1	98	1	98	1	98	1	98	98	98	1	1	1	1
140	SAN JERONIMO	5656	EL CEDRAL	17	1	96	8	18970	1	5	5	VERDE	12	5	0	4420	8840	1768	1768						1	1	1	1	1	1	1	1	1	98	98	1	98	1	98	1	98	1	98	98	98	10	1	1	1
442	SOPETRAN	5761	GUAYABAL-MALPASO	33	1	96	10	18962	6	1	2	AMARILLO	25	2	900	2700	5400	1080	1980						4	1	1	1	1	4	1	1	1	96	96	1	96	0	96	1	96	0	96	96	96	7	1	1	1
132	SAN JERONIMO	5656	BUENOS AIRES	9	1	96	5	18970	7	2	2	AZUL	11	2	1100	3050	6100	1220	2320						4	1	1	1	1	3	1	4	1	98	98	3	1	1	1	1	98	1	98	98	98	4	1	1	1
468	SOPETRAN	5761	GUAYABAL-LOS POMOS	30	1	96	1	18962	1	3	3	ROJO	30	3	1000	3000	6000	1200	2200						1	1	1	1	4	4	4	4	1	98	98	1	98	3	1	1	98	1	98	98	98	7	1	1	1
133	SAN JERONIMO	5656	BUENOS AIRES PARTE BAJA	11	1	96	3	18970	2	2	3	AZUL	11	3	100	5750	11500	2300	2400						4	3	3	1	1	3	1	1	1	98	98	1	98	3	1	1	98	1	98	98	98	3	4	1	1
115	SAN JERONIMO	5656	EL CEDRAL	17	1	96	5	18969	2	2	5	AZUL	7	5	800	4850	9700	1940	2740						1	1	1	1	1	4	3	3	1	96	96	1	96	0	96	1	96	0	96	96	96	3	1	3	2
429	SOPETRAN	5761	GUAYABAL-ROJAS	36	1	96	1	18963	1	3	4	ROJO	22	4	1450	3210	6420	1284	2734						1	1	1	1	3	1	1	1	1	98	98	1	98	1	98	1	98	1	98	98	98	4	4	1	1
363	SOPETRAN	5761	GUAYABAL-ROJAS	36	2	A	2	18963	7	96	3									4	1300	1700	4300	5600	4	4	1	1	1	1	1	1	1	98	98	1	98	1	98	1	98	1	98	98	98	5	4	4	1
1110	SOPETRAN	5761	GUAYABAL-ROJAS	36	2	B	4	18965	5	96	6									9		2000	2000	7000	2	3	2	3	3	3	3	3	1	98	98	1	98	2	1	1	98	1	98	98	98	3	1	3	1
475	SOPETRAN	5761	GUAYABAL-LA AGUADA	23	1	96	3	18962	3	2	5	AZUL	31	5	1300	2300	4600	920	2220						3	1	1	2	1	2	1	1	1	96	96	1	96	0	96	1	96	0	96	96	96	1	4	1	1
416	SOPETRAN	5761	GUAYABAL	19	1	96	1	18963	5	5	1	VERDE	20	1	1000	2050	4100	820	1820						4	1	1	1	4	1	1	1	1	98	98	1	98	1	98	1	98	1	98	98	98	1	4	1	1
385	SOPETRAN	5761	GUAYABAL-ROJAS	36	2	A	6	18964	4	96	5									4	2800	200	500	3300	4	1	1	1	1	1	1	1	1	98	98	1	98	1	98	1	98	1	98	98	98	1	4	1	1
415	SOPETRAN	5761	GUAYABAL	37	1	96	13	18963	3	2	5	AZUL	19	5	1450	550	1100	220	1670						4	1	1	1	1	1	1	1	1	98	1	1	96	2	1	1	98	1	98	98	98	3	4	1	1
96	SAN JERONIMO	5656	ALTO COLORADO	3	1	96	12	18969	5	5	1	VERDE	4	1	1400	2400	4800	960	2360						3	3	2	1	1	3	1	3	1	98	98	1	98	2	1	1	98	1	98	98	98	5	3	1	1
158	SAN JERONIMO	5656	BUENOS AIRES	9	1	96	1	18970	4	5	3	VERDE	16	3	1400	3800	7600	1520	2920						4	1	1	3	1	3	1	1	1	98	98	1	98	1	98	1	98	2	1	98	98	5	4	1	1
86	SAN JERONIMO	5656	EL CEDRAL	17	1	96	13	18969	1	3	1	ROJO	2	1	1050	3550	7100	1420	2470						1	1	1	2	3	4	1	3	1	98	98	1	98	1	98	1	98	1	98	98	98	5	1	3	1
1097	SOPETRAN	5761	GUAYABAL-ROJAS	36	2	B	5	18965	5	96	3									8		500	500	4000	2	1	1	1	1	1	1	1	1	96	96	1	96	0	96	1	96	0	96	96	96	3	1	1	1
113	SAN JERONIMO	5656	BUENOS AIRES PARTE ALTA	10	1	96	5	18969	2	2	3	AZUL	7	3	500	4850	9700	1940	2440						3	1	1	1	4	4	3	3	1	96	96	1	96	0	96	1	96	0	96	96	96	2	1	4	4
274	SOPETRAN	5761	GUAYABAL-ROJAS	36	3	A	1	18966	4	96	13									13	50000	10000		50000	4	1	1	1	1	1	1	1	1	98	98	1	98	3	1	1	98	1	98	98	98	3	4	1	1
1074	SAN JERONIMO	5656	EL CEDRAL	17	2	B	5	18972	5	96	10									4		400	1200	3000	1	1	1	1	1	1	1	1	1	98	98	1	98	1	98	1	98	1	98	98	98	3	2	1	1
429	SOPETRAN	5761	GUAYABAL-ROJAS	36	1	96	2	18963	1	3	4	ROJO	22	4	1450	2590	5180	1036	2486						1	1	1	1	3	1	1	1	1	98	98	1	98	1	98	1	98	1	98	98	98	4	4	1	1
426	SOPETRAN	5761	GUAYABAL-ROJAS	36	1	96	6	18963	7	3	1	ROJO	22	1	800	2950	5900	1180	1980						3	1	1	1	3	1	1	1	1	98	1	1	98	1	98	1	98	1	98	98	98	2	2	3	1
465	SOPETRAN	5761	GUAYABAL-ROJAS	36	1	96	12	18962	3	1	5	AMARILLO	29	5	500	3200	3400	1280	1780						4	1	1	1	1	1	1	1	1	98	98	1	98	1	98	1	98	1	98	98	98	3	4	1	1
325	SOPETRAN	5761	GUAYABAL-LAS CRUCES	28	2	A	1	18965	7	96	5									8	1500	1500	1500	3000	4	1	1	3	4	4	4	4	1	98	1	1	98	2	1	1	98	1	98	98	98	1	1	4	1
470	SOPETRAN	5761	GUAYABAL-ROJAS	36	1	96	7	18962	7	3	5	ROJO	30	5	1000	2200	4400	880	1880						2	1	1	1	3	4	3	3	1	98	98	1	98	1	98	1	98	1	98	98	98	3	1	1	1
425	SOPETRAN	5761	GUAYABAL-ROJAS	36	1	96	7	18963	3	1	5	AMARILLO	21	5	1200	2900	5800	1160	2360						3	1	1	1	1	1	1	1	1	96	96	1	96	0	96	1	96	0	96	96	96	3	3	1	1
95	SAN JERONIMO	5656	BUENOS AIRES PARTE ALTA	10	1	96	6	18969	2	2	5	AZUL	3	5	600	4550	9100	1820	2420						4	1	1	1	1	1	1	1	1	98	98	1	98	1	98	1	98	1	98	98	98	2	3	1	1
82	SAN JERONIMO	5656	EL CEDRAL	17	1	96	1	18969	4	1	2	AMARILLO	1	2	1000	2850	5700	1140	2140						4	1	1	1	1	1	1	1	1	98	98	1	1	3	1	1	98	1	98	98	98	2	4	1	1
301	SOPETRAN	5761	GUAYABAL-CHACHAFRUTO	21	3	A	1	18966	4	96	4									1	60000	0		60000	4	1	1	1	1	1	1	1	1	96	96	1	96	0	96	1	96	0	96	96	96	4	4	1	1
1092	SOPETRAN	5761	GUAYABAL-LA AGUADA	23	2	B	1	18964	5	96	8									1		2000	5000	4000	2	1	1	1	1	1	1	1	1	98	98	1	98	1	98	1	98	1	98	98	98	2	3	1	1
133	SAN JERONIMO	5656	BUENOS AIRES PARTE BAJA	11	1	96	8	18970	2	2	3	AZUL	11	3	100	3780	7560	1512	1612						4	3	3	1	1	3	1	1	1	98	98	1	98	3	1	1	98	1	98	98	98	3	4	1	1
127	SAN JERONIMO	5656	ALTO COLORADO	3	1	96	12	18970	7	3	2	ROJO	10	2	400	3900	7800	1560	1960						4	3	1	1	1	1	1	1	1	98	98	3	1	2	1	1	98	1	98	98	98	1	4	3	1
82	SAN JERONIMO	5656	EL CEDRAL	17	1	96	4	18969	4	1	2	AMARILLO	1	2	1200	2600	5200	1040	2240						4	1	1	1	1	1	1	1	1	98	98	1	1	3	1	1	98	1	98	98	98	2	4	1	1
416	SOPETRAN	5761	GUAYABAL	19	1	96	4	18963	5	5	1	VERDE	20	1	500	1750	3500	700	1200						4	1	1	1	4	1	1	1	1	98	98	1	98	1	98	1	98	1	98	98	98	1	4	1	1
160	SAN JERONIMO	5656	BUENOS AIRES	9	1	96	1	18970	5	5	5	VERDE	16	5	1000	3800	7600	1520	2520						4	1	1	1	1	1	1	1	1	96	96	1	96	0	96	1	96	0	96	96	96	2	4	1	1
160	SAN JERONIMO	5656	BUENOS AIRES	9	1	96	13	18970	5	5	5	VERDE	16	5	1400	5095	10190	2038	3438						4	1	1	1	1	1	1	1	1	96	96	1	96	0	96	1	96	0	96	96	96	2	4	1	1
470	SOPETRAN	5761	GUAYABAL-ROJAS	36	1	96	13	18962	7	3	5	ROJO	30	5	1000	2400	4800	960	1960						2	1	1	1	3	4	3	3	1	98	98	1	98	1	98	1	98	1	98	98	98	3	1	1	1
432	SOPETRAN	5761	GUAYABAL-ROJAS	36	1	96	12	18963	3	2	2	AZUL	23	2	1300	1600	3200	640	1940						4	1	1	1	1	1	1	1	1	96	96	1	96	0	96	1	96	0	96	96	96	4	1	1	1
402	SOPETRAN	5761	GUAYABAL-LOS POMOS	30	1	96	12	18963	4	1	2	AMARILLO	17	2	400	3450	6900	1380	1780						4	1	1	1	1	1	1	1	1	96	96	1	96	0	96	1	96	0	96	96	96	2	4	1	1
347	SOPETRAN	5761	GUAYABAL-ROJAS	36	2	A	3	18965	7	96	7									7	2600	400	2800	5400	1	1	1	1	3	4	3	4	1	98	98	1	98	1	98	1	98	1	98	98	98	1	4	1	1
144	SAN JERONIMO	5656	ALTO COLORADO	3	1	96	5	18970	4	1	4	AMARILLO	13	4	1500	5000	1000	2000	3500						1	1	1	1	1	1	1	1	1	98	98	1	98	3	1	1	98	1	98	98	98	3	1	1	1
429	SOPETRAN	5761	GUAYABAL-ROJAS	36	1	96	9	18963	1	3	4	ROJO	22	4	1400	2500	5000	1000	2400						1	1	1	1	3	1	1	1	1	98	98	1	98	1	98	1	98	1	98	98	98	4	4	1	1
1048	SAN JERONIMO	5656	BUENOS AIRES	9	2	B	6	18971	5	96	4									5		900	3500	2200	1	1	1	3	1	1	3	1	1	98	98	1	98	1	98	1	98	1	98	98	98	4	4	1	1
105	SAN JERONIMO	5656	EL CEDRAL	17	1	96	11	18969	4	1	5	AMARILLO	5	5	400	5200	10400	2080	2480						4	1	1	1	1	1	1	1	1	98	98	1	98	3	1	1	98	1	98	98	98	3	4	1	1
92	SAN JERONIMO	5656	BUENOS AIRES PARTE ALTA	10	1	96	10	18969	2	2	2	AZUL	3	2	750	5050	10100	2020	2770						4	1	1	1	1	1	1	1	1	98	98	1	98	1	98	1	98	1	98	98	98	13	4	1	1
86	SAN JERONIMO	5656	EL CEDRAL	17	1	96	9	18969	1	3	1	ROJO	2	1	750	2650	5300	1060	1810						1	1	1	2	3	4	1	3	1	98	98	1	98	1	98	1	98	1	98	98	98	5	1	3	1
472	SOPETRAN	5761	GUAYABAL-LA AGUADA	23	1	96	2	18962	3	2	2	AZUL	31	2	1000	2600	5200	1040	2040						4	1	1	1	2	1	1	1	1	98	98	1	98	1	98	1	98	1	98	98	98	1	4	1	1
224	SAN JERONIMO	5656	LA CLARITA	43	2	A	2	18972	1	96	4									10	2000	1000	2000	4000	2	1	1	1	1	4	1	4	1	98	98	1	98	1	98	1	98	1	98	98	98	2	1	1	1
134	SAN JERONIMO	5656	ALTO COLORADO	3	1	96	5	18970	5	2	4	AZUL	11	4	1200	3050	6100	1220	2420						4	1	4	1	3	3	1	1	1	96	96	1	96	0	96	1	96	0	96	96	96	3	4	3	3
389	SOPETRAN	5761	GUAYABAL-ROJAS	36	2	A	4	18964	4	96	9									2	2500	500	2000	4500	4	1	1	1	1	1	1	1	1	98	98	1	98	2	1	1	96	0	96	96	96	2	4	1	1
12	SAN JERONIMO	5656	BUENOS AIRES PARTE BAJA	11	3	A	1	18973	7	96	15									8	40000	20000		40000	3	1	1	1	4	4	4	4	1	98	98	3	1	3	1	3	1	1	98	98	98	1	3	1	1
97	SAN JERONIMO	5656	ALTO COLORADO	3	1	96	12	18969	5	5	2	VERDE	4	2	1100	2400	4800	960	2060						4	1	1	1	1	1	1	1	1	98	98	1	98	1	98	1	98	1	98	98	98	3	4	1	1
103	SAN JERONIMO	5656	BUENOS AIRES	9	1	96	13	18969	5	1	3	AMARILLO	5	3	500	5050	10100	2020	2520						4	1	1	1	1	1	1	1	1	96	96	1	96	0	96	1	96	0	96	96	96	8	4	1	1
110	SAN JERONIMO	5656	EL CEDRAL	17	1	96	13	18969	1	3	5	ROJO	6	5	0	6300	12600	2520	2520						4	1	1	1	1	1	1	1	1	98	98	1	98	1	98	1	98	1	98	98	98	10	4	1	1
98	SAN JERONIMO	5656	BUENOS AIRES	9	1	96	2	18969	7	5	3	VERDE	4	3	1400	2900	5800	1160	2560						4	1	1	1	1	2	1	1	1	98	98	3	1	1	98	1	98	1	98	98	98	4	4	1	1
85	SAN JERONIMO	5656	ALTO COLORADO	3	1	96	9	18969	7	1	5	AMARILLO	1	5	900	1950	3900	780	1680						4	1	1	1	1	1	1	1	1	98	98	1	98	1	98	1	98	1	98	98	98	2	4	1	1
437	SOPETRAN	5761	EL MESTIZO	62	1	96	1	18963	1	5	2	VERDE	24	2	1200	2300	4600	920	2120						1	1	1	1	1	1	1	1	1	98	98	1	98	1	98	1	98	1	98	98	98	3	4	1	1
429	SOPETRAN	5761	GUAYABAL-ROJAS	36	1	96	6	18963	1	3	4	ROJO	22	4	1450	2950	5900	1180	2630						1	1	1	1	3	1	1	1	1	98	98	1	98	1	98	1	98	1	98	98	98	4	4	1	1
95	SAN JERONIMO	5656	BUENOS AIRES PARTE ALTA	10	1	96	12	18969	2	2	5	AZUL	3	5	400	5350	10700	2140	2540						4	1	1	1	1	1	1	1	1	98	98	1	98	1	98	1	98	1	98	98	98	2	3	1	1
146	SAN JERONIMO	5656	ALTO COLORADO	3	1	96	4	18970	7	3	1	ROJO	14	1	800	4100	8200	1640	2440						4	1	1	1	1	2	1	4	1	98	98	1	98	1	98	1	98	1	98	98	98	2	4	1	1
416	SOPETRAN	5761	GUAYABAL	19	1	96	10	18963	5	5	1	VERDE	20	1	1000	1200	2400	480	1480						4	1	1	1	4	1	1	1	1	98	98	1	98	1	98	1	98	1	98	98	98	1	4	1	1
160	SAN JERONIMO	5656	BUENOS AIRES	9	1	96	11	18970	5	5	5	VERDE	16	5	1400	5098	10196	2039	3439						4	1	1	1	1	1	1	1	1	96	96	1	96	0	96	1	96	0	96	96	96	2	4	1	1
426	SOPETRAN	5761	GUAYABAL-ROJAS	36	1	96	7	18963	7	3	1	ROJO	22	1	1300	2145	4290	858	2158						3	1	1	1	3	1	1	1	1	98	1	1	98	1	98	1	98	1	98	98	98	2	2	3	1
458	SOPETRAN	5761	GUAYABAL-ROJAS	36	1	96	4	18962	5	5	3	VERDE	28	3	700	3600	7200	1440	2140						4	1	1	1	1	1	1	1	1	98	98	1	98	1	98	1	98	1	98	98	98	5	4	1	1
457	SOPETRAN	5761	EL MESTIZO	62	1	96	9	18962	3	5	2	VERDE	28	2	1000	2450	4900	980	1980						1	1	1	3	1	1	1	1	1	98	98	1	98	1	98	1	98	1	98	98	98	2	1	1	1
348	SOPETRAN	5761	GUAYABAL-ROJAS	36	2	A	5	18965	4	96	8									3	2500	500	500	3000	2	4	1	1	4	1	1	1	1	98	98	1	98	3	1	1	98	1	98	98	98	3	1	3	1
328	SOPETRAN	5761	GUAYABAL-LA BRUNERA	25	2	A	1	18965	1	96	8									4	2000	1000	3000	5000	1	1	1	1	1	1	1	1	1	98	98	1	98	1	98	1	98	1	98	98	98	3	1	1	1
1050	SAN JERONIMO	5656	EL CEDRAL	17	2	B	2	18971	7	96	6									1		1800	1000	7400	1	1	1	1	4	4	4	4	1	96	96	1	96	0	96	1	96	0	96	96	96	4	1	1	1
1054	SAN JERONIMO	5656	ALTO COLORADO	3	2	B	2	18970	5	96	10									6		2500	1500	9000	2	1	1	1	1	1	1	1	1	98	98	1	98	1	98	1	98	1	98	98	98	6	4	1	1
455	SOPETRAN	5761	GUAYABAL-ROJAS	36	1	96	1	18962	7	2	5	AZUL	27	5	1400	4100	8200	1640	3040						4	1	1	1	2	3	1	1	1	98	98	2	96	1	98	1	98	1	98	98	98	1	4	1	1
425	SOPETRAN	5761	GUAYABAL-ROJAS	36	1	96	4	18963	3	1	5	AMARILLO	21	5	1400	3300	6600	1320	2720						3	1	1	1	1	1	1	1	1	96	96	1	96	0	96	1	96	0	96	96	96	3	3	1	1
1080	SOPETRAN	5761	GUAYABAL-LA BRUNERA	25	2	B	5	18964	5	96	6									10		700	2000	3100	4	1	1	1	1	1	1	1	1	98	98	1	98	3	1	1	98	1	98	98	98	0
1091	SOPETRAN	5761	GUAYABAL-LA AGUADA	23	2	B	4	18964	3	96	7									7		1200	2500	4100	4	1	1	1	1	1	1	1	1	98	98	1	98	1	98	1	98	1	98	98	98	5	4	1	1
459	SOPETRAN	5761	GUAYABAL-ROJAS	36	1	96	2	18952	5	5	4	VERDE	28	4	1000	3100	6200	1240	2240						4	1	1	1	1	1	1	1	1	96	96	1	96	0	96	1	96	0	96	96	96	6	4	1	1
86	SAN JERONIMO	5656	EL CEDRAL	17	1	96	8	18969	1	3	1	ROJO	2	1	1000	3500	7000	1400	2400						1	1	1	2	3	4	1	3	1	98	98	1	98	1	98	1	98	1	98	98	98	5	1	3	1
454	SOPETRAN	5761	GUAYABAL-LOS POMOS	30	1	96	12	18962	7	2	4	AZUL	27	4	500	3300	6600	1320	1820						4	1	1	1	1	1	1	1	1	98	98	3	1	3	1	1	98	1	98	98	98	1	4	1	1
437	SOPETRAN	5761	EL MESTIZO	62	1	96	10	18963	1	5	2	VERDE	24	2	1200	1800	3600	720	1920						1	1	1	1	1	1	1	1	1	98	98	1	98	1	98	1	98	1	98	98	98	3	4	1	1
456	SOPETRAN	5761	EL MESTIZO	62	1	96	12	18962	5	5	1	VERDE	28	1	1000	2830	5660	1132	2132						2	1	1	1	1	4	1	1	1	96	96	1	96	0	96	1	96	0	96	96	96	4	4	1	1
147	SAN JERONIMO	5656	BUENOS AIRES	9	1	96	10	18970	1	3	2	ROJO	14	2	450	5650	11300	2260	2710						4	1	1	1	1	1	1	1	1	98	98	1	98	1	98	1	98	1	98	98	98	3	4	1	1
131	SAN JERONIMO	5656	EL CEDRAL	17	1	96	8	18970	2	2	1	AZUL	11	1	1200	3780	7560	1502	2702						3	1	1	1	1	1	1	1	1	98	98	1	98	1	98	1	98	1	98	98	98	2	4	1	1
448	SOPETRAN	5761	GUAYABAL-LOS POMOS	30	1	96	6	18962	7	3	3	ROJO	26	3	750	3150	6300	1260	2010						4	1	1	1	1	1	1	1	1	98	98	1	98	1	98	1	98	1	98	98	98	2	4	1	1
423	SOPETRAN	5761	GUAYABAL-LA PENA	35	1	96	2	18963	4	1	3	AMARILLO	21	3	500	3000	6000	1200	1700						1	1	1	2	4	4	1	1	1	96	96	1	96	0	96	1	96	0	96	96	96	4	2	1	1
303	SOPETRAN	5761	GUAYABAL-LA BRUNERA	25	3	A	1	18966	1	96	3									9	59000	1000		59000	4	1	1	1	1	1	1	1	1	98	98	1	98	1	98	1	98	1	98	98	98	4	4	1	1
403	SOPETRAN	5761	GUAYABAL-LOS POMOS	30	1	96	1	18963	4	1	3	AMARILLO	17	3	1000	3450	6900	1380	2380						3	1	1	1	1	1	1	1	1	98	98	1	98	1	98	1	98	1	98	98	98	3	4	1	1
341	SOPETRAN	5761	GUAYABAL-ROJAS	36	2	A	3	18965	4	96	1									9	2700	300	1000	3700	1	1	1	1	1	1	1	1	1	98	98	1	98	3	1	1	98	1	98	98	98	3	4	1	1
410	SOPETRAN	5761	GUAYABAL	19	1	96	2	18963	1	3	5	ROJO	18	5	300	3400	6800	1360	1660						1	1	1	1	4	4	4	4	1	98	98	1	98	1	98	1	98	1	98	98	98	4	1	1	1
206	SAN JERONIMO	5656	EL CEDRAL	17	2	A	1	18972	1	96	6									7	1000	2000	2500	3500	4	1	1	1	1	3	1	1	1	98	98	1	98	1	98	1	98	1	98	98	98	3	4	1	1
349	SOPETRAN	5761	GUAYABAL-CHACHAFRUTO	21	2	A	2	18965	7	96	9									6	2700	300	3000	5700	4	1	1	1	1	1	1	1	1	98	1	1	98	3	1	1	98	1	98	98	98	5	4	1	1
107	SAN JERONIMO	5656	EL CEDRAL	17	1	96	8	18969	1	3	2	ROJO	6	2	500	3800	7600	1520	2020						2	1	1	1	3	3	3	3	1	98	98	1	98	1	98	1	98	1	98	98	98	6	4	1	1
438	SOPETRAN	5761	GUAYABAL-LAS CRUCES	28	1	96	1	18963	5	5	3	VERDE	24	3	1000	2300	4600	920	1920						4	1	1	1	1	1	1	1	1	96	96	1	96	0	96	1	96	0	96	96	96	1	4	1	1
11	SAN JERONIMO	5656	EL CEDRAL	17	3	A	1	18973	6	96	10									7	30000	30000		30000	4	1	1	1	1	1	1	1	1	98	98	1	98	1	98	1	98	1	98	98	98	7	4	1	1
132	SAN JERONIMO	5656	BUENOS AIRES	9	1	96	2	18970	7	2	2	AZUL	11	2	400	3850	7700	1540	1940						4	1	1	1	1	3	1	4	1	98	98	3	1	1	1	1	98	1	98	98	98	4	1	1	1
387	SOPETRAN	5761	GUAYABAL-MALPASO	33	2	A	2	18964	1	96	7									7	1000	2000	2000	3000	1	1	1	1	1	4	3	1	1	98	98	1	98	3	1	1	98	1	98	98	98	1	1	1	1
138	SAN JERONIMO	5656	BUENOS AIRES	9	1	96	6	18970	5	5	3	VERDE	12	3	100	4700	9400	1880	1980						1	1	1	1	1	1	1	1	1	98	98	1	98	1	98	1	98	1	98	98	98	4	1	1	1
422	SOPETRAN	5761	GUAYABAL-PALENQUE	34	1	96	15	18963	4	1	2	AMARILLO	21	2	900	2750	5500	1100	2000						1	4	1	4	4	4	4	4	1	98	98	1	98	1	98	1	98	1	98	98	98	9	1	4	2
1092	SOPETRAN	5761	GUAYABAL-LA AGUADA	23	2	B	3	18964	5	96	8									1		2000	4000	5000	2	1	1	1	1	1	1	1	1	98	98	1	98	1	98	1	98	1	98	98	98	2	3	1	1
451	SOPETRAN	5761	GUAYABAL-LA CEJA	26	1	96	1	18962	3	2	1	AZUL	27	1	500	4100	8200	1640	2140						1	1	1	1	2	3	1	3	1	98	98	1	98	1	98	1	98	1	98	98	98	2	1	3	2
157	SAN JERONIMO	5656	ALTO COLORADO	3	1	96	11	18970	5	5	2	VERDE	16	2	100	5098	10196	2039	2139						4	1	1	1	1	1	1	1	1	96	96	1	96	0	96	1	96	0	96	96	96	1	4	1	1
150	SAN JERONIMO	5656	BUENOS AIRES PARTE ALTA	10	1	96	1	18970	1	3	5	ROJO	14	5	200	4600	9200	1840	2040						4	1	1	3	1	1	1	1	1	98	98	1	98	1	98	1	98	1	98	98	98	3	4	1	1
381	SOPETRAN	5761	GUAYABAL-LOS POMOS	30	2	A	6	18964	1	96	1									1	2500	500	3000	5500	3	1	1	1	1	3	1	1	1	98	98	1	98	3	1	1	98	1	98	98	98	2	3	2	1
325	SOPETRAN	5761	GUAYABAL-LAS CRUCES	28	2	A	5	18965	7	96	5									8	100	2900	2700	2800	4	1	1	3	4	4	4	4	1	98	1	1	98	2	1	1	98	1	98	98	98	1	1	4	1
1087	SOPETRAN	5761	GUAYABAL-LA AGUADA	23	2	B	5	18964	5	96	3									6		2950	2850	9000	4	1	1	1	1	1	1	1	1	98	98	1	98	1	98	1	98	1	98	98	98	3	4	1	1
460	SOPETRAN	5761	GUAYABAL-ROJAS	36	1	96	6	18962	5	5	5	VERDE	28	5	1300	3200	6400	1280	2580						4	1	1	1	1	1	1	1	1	98	98	1	98	1	98	1	98	1	98	98	98	2	4	1	1
459	SOPETRAN	5761	GUAYABAL-ROJAS	36	1	96	13	18952	5	5	4	VERDE	28	4	1100	2650	5030	1060	2160						4	1	1	1	1	1	1	1	1	96	96	1	96	0	96	1	96	0	96	96	96	6	4	1	1
38	SAN JERONIMO	5656	LA CLARITA	43	3	A	1	18973	7	96	1									4	58000	2000		58000	1	4	4	4	1	4	4	4	1	98	1	1	98	1	98	1	98	1	98	98	98	1	1	1	1
410	SOPETRAN	5761	GUAYABAL	19	1	96	12	18963	1	3	5	ROJO	18	5	50	4450	8900	1780	1830						1	1	1	1	4	4	4	4	1	98	98	1	98	1	98	1	98	1	98	98	98	4	1	1	1
1082	SOPETRAN	5761	GUAYABAL-ROJAS	36	2	B	5	18964	3	96	8									4		800	1000	4400	4	1	1	1	1	1	1	1	1	96	96	1	96	0	96	1	96	0	96	96	96	2	4	1	1
139	SAN JERONIMO	5656	BUENOS AIRES	9	1	96	8	18970	5	5	4	VERDE	12	4	1500	4420	8840	1768	3268						4	1	1	1	1	1	1	1	1	98	98	1	98	1	98	1	98	1	98	98	98	2	4	1	1
135	SAN JERONIMO	5656	BUENOS AIRES PARTE BAJA	11	1	96	14	18970	2	2	5	AZUL	11	5	1400	2000	4000	800	2200						4	1	1	1	1	1	1	1	1	98	98	1	98	1	98	1	98	1	98	98	98	0
363	SOPETRAN	5761	GUAYABAL-ROJAS	36	2	A	6	18963	7	96	3									10	2500	500	300	2800	4	4	1	1	1	1	1	1	1	98	98	1	98	1	98	1	98	1	98	98	98	5	4	4	1
390	SOPETRAN	5761	GUAYABAL-MALPASO	33	2	A	3	18964	4	96	10									9	2500	500	3000	5500	4	1	1	1	1	1	1	1	1	98	98	1	98	3	1	1	98	1	98	98	98	2	4	1	1
139	SAN JERONIMO	5656	BUENOS AIRES	9	1	96	12	18970	5	5	4	VERDE	12	4	1500	4375	8750	1750	3250						4	1	1	1	1	1	1	1	1	98	98	1	98	1	98	1	98	1	98	98	98	2	4	1	1
419	SOPETRAN	5761	GUAYABAL-ROJAS	36	1	96	11	18963	7	5	4	VERDE	20	4	1400	1750	3500	700	2100						1	1	1	1	1	1	1	1	1	98	98	2	0	1	98	1	98	1	98	98	98	1	4	1	1
1050	SAN JERONIMO	5656	EL CEDRAL	17	2	B	1	18971	7	96	6									1		1800	1500	6900	1	1	1	1	4	4	4	4	1	96	96	1	96	0	96	1	96	0	96	96	96	4	1	1	1
402	SOPETRAN	5761	GUAYABAL-LOS POMOS	30	1	96	15	18963	4	1	2	AMARILLO	17	2	400	4250	8500	1700	2100						4	1	1	1	1	1	1	1	1	96	96	1	96	0	96	1	96	0	96	96	96	2	4	1	1
91	SAN JERONIMO	5656	BUENOS AIRES	9	1	96	3	18969	2	2	1	AZUL	3	1	500	4550	9100	1820	2320						1	1	1	1	1	3	1	3	1	98	98	1	98	1	98	1	98	1	98	98	98	6	4	1	1
118	SAN JERONIMO	5656	LA CLARITA	43	1	96	10	18969	5	5	3	VERDE	8	3	500	2900	5800	1160	1660						4	1	1	1	1	1	1	1	1	98	98	1	98	1	98	1	98	1	98	98	98	5	4	1	1
226	SAN JERONIMO	5656	LA EMPALIZADA	45	2	A	2	18972	4	96	6									1	1600	1400	1400	3000	1	4	2	1	4	4	4	4	1	98	98	1	98	0	1	1	98	1	98	98	98	6	1	2	2
99	SAN JERONIMO	5656	BUENOS AIRES	9	1	96	14	18969	5	5	4	VERDE	4	4	1000	3000	6000	1200	2200						2	1	1	1	1	2	1	3	1	98	98	1	98	1	98	1	98	1	98	98	98	5	1	3	3
117	SAN JERONIMO	5656	BUENOS AIRES	9	1	96	6	18969	7	5	2	VERDE	8	2	1300	1800	3600	720	2020						4	1	1	1	1	1	1	1	1	98	98	3	1	1	98	3	1	1	98	98	98	3	4	1	1
465	SOPETRAN	5761	GUAYABAL-ROJAS	36	1	96	14	18962	3	1	5	AMARILLO	29	5	500	4300	8600	1720	2220						4	1	1	1	1	1	1	1	1	98	98	1	98	1	98	1	98	1	98	98	98	3	4	1	1
465	SOPETRAN	5761	GUAYABAL-ROJAS	36	1	96	11	18962	3	1	5	AMARILLO	29	5	500	3600	7200	1440	1940						4	1	1	1	1	1	1	1	1	98	98	1	98	1	98	1	98	1	98	98	98	3	4	1	1
480	SOPETRAN	5761	GUAYABAL-LOS POMOS	30	1	96	8	18962	8	5	5	VERDE	32	5	500	4950	9900	1980	2480						1	1	1	1	1	1	1	1	1	98	98	1	98	3	1	1	98	1	98	98	98	0
105	SAN JERONIMO	5656	EL CEDRAL	17	1	96	6	18969	4	1	5	AMARILLO	5	5	500	4500	9000	1800	2300						4	1	1	1	1	1	1	1	1	98	98	1	98	3	1	1	98	1	98	98	98	3	4	1	1
117	SAN JERONIMO	5656	BUENOS AIRES	9	1	96	11	18969	7	5	2	VERDE	8	2	1400	1600	3200	640	2040						4	1	1	1	1	1	1	1	1	98	98	3	1	1	98	3	1	1	98	98	98	3	4	1	1
187	SAN JERONIMO	5656	ALTO COLORADO	3	2	A	1	18971	2	96	7									7	200	2800	3000	3200	3	1	1	1	1	4	1	3	1	96	96	1	96	0	96	1	96	0	96	96	96	3	1	1	1
107	SAN JERONIMO	5656	EL CEDRAL	17	1	96	3	18969	1	3	2	ROJO	6	2	0	4800	9600	1920	1920						2	1	1	1	3	3	3	3	1	98	98	1	98	1	98	1	98	1	98	98	98	6	4	1	1
139	SAN JERONIMO	5656	BUENOS AIRES	9	1	96	6	18970	5	5	4	VERDE	12	4	1500	4700	9400	1880	3380						4	1	1	1	1	1	1	1	1	98	98	1	98	1	98	1	98	1	98	98	98	2	4	1	1
100	SAN JERONIMO	5656	BUENOS AIRES	9	1	96	7	18969	5	5	5	VERDE	4	5	1400	2400	4800	960	2360						4	1	1	1	1	1	1	1	1	98	98	2	1	3	1	1	98	1	98	98	98	3	4	1	1
424	SOPETRAN	5761	GUAYABAL-CHACHAFRUTO	21	1	96	12	18963	3	1	4	AMARILLO	21	4	1400	2400	4800	960	2360						4	1	1	3	1	1	1	1	1	98	98	1	98	1	98	1	98	1	98	98	98	4	2	1	2
148	SAN JERONIMO	5656	ALTO COLORADO	3	1	96	5	18970	2	3	3	ROJO	14	3	500	4700	9400	1880	2380						4	1	1	1	1	1	1	1	1	96	96	1	96	0	96	1	96	0	96	96	96	5	4	1	1
104	SAN JERONIMO	5656	ALTO COLORADO	3	1	96	8	18969	4	1	4	AMARILLO	5	4	200	4800	9600	1920	2120						4	1	1	1	1	4	1	3	1	98	98	1	98	1	98	1	98	1	98	98	98	3	4	1	1
310	SOPETRAN	5761	EL MESTIZO	62	3	A	1	18966	1	96	10									3	50000	10000		50000	3	1	1	1	2	2	1	2	1	98	98	1	98	1	98	1	98	1	98	98	98	4	2	1	1
463	SOPETRAN	5761	GUAYABAL-PALENQUE	34	1	96	5	18962	7	1	3	AMARILLO	29	3	1300	4350	8700	1740	3040						1	3	1	3	4	4	3	2	1	98	98	2	0	2	0	1	98	2	1	98	98	5	1	3	1
362	SOPETRAN	5761	GUAYABAL-CHACHAFRUTO	21	2	A	4	18964	1	96	2									7	0	3000	6000	6000	4	1	1	1	1	1	1	1	1	98	98	1	98	1	98	1	98	1	98	98	98	5	4	1	1
149	SAN JERONIMO	5656	LA CLARITA	43	1	96	10	18970	1	3	4	ROJO	14	4	500	5650	11300	2260	2760						4	1	1	1	1	1	1	1	1	98	98	1	98	1	98	1	98	1	98	98	98	2	4	1	1
88	SAN JERONIMO	5656	ALTO COLORADO	3	1	96	5	18969	1	3	3	ROJO	2	3	1200	2900	5800	1160	2360						4	1	1	1	3	3	1	1	1	98	98	1	98	1	98	1	98	1	98	98	98	1	4	1	1
1035	SAN JERONIMO	5656	BUENOS AIRES	9	2	B	1	18971	5	96	1									8		2000	3000	6000	3	1	1	1	1	3	1	1	1	98	98	1	98	1	98	1	98	1	98	98	98	0
461	SOPETRAN	5761	GUAYABAL-ROJAS	36	1	96	7	18982	4	1	1	AMARILLO	29	1	200	4700	9400	1880	2080						1	1	1	1	1	1	1	1	1	98	98	1	98	2	99	1	98	1	98	98	98	3	1	3	4
142	SAN JERONIMO	5656	ALTO COLORADO	3	1	96	11	18970	4	1	2	AMARILLO	13	2	0	5100	10200	2040	2040						1	1	1	1	4	4	1	1	1	98	98	1	98	3	1	1	98	1	98	98	98	6	1	1	1
208	SAN JERONIMO	5656	LA CLARITA	43	2	A	4	18972	1	96	8									5	2400	600	500	2900	4	1	1	1	1	1	1	1	1	98	98	1	98	1	98	1	98	1	98	98	98	4	4	1	1
448	SOPETRAN	5761	GUAYABAL-LOS POMOS	30	1	96	12	18962	7	3	3	ROJO	26	3	1100	2400	4800	960	2060						4	1	1	1	1	1	1	1	1	98	98	1	98	1	98	1	98	1	98	98	98	2	4	1	1
436	SOPETRAN	5761	GUAYABAL-ROJAS	36	1	96	1	18963	5	5	1	VERDE	24	1	1000	2500	5000	1000	2000						4	1	1	1	1	1	1	1	1	98	98	1	98	1	98	1	98	1	98	98	98	0
227	SAN JERONIMO	5656	EL CEDRAL	17	2	A	3	18972	4	96	7									4	3000	0	500	3500	4	1	1	4	1	1	1	1	1	98	98	1	98	3	1	1	98	1	98	98	98	3	1	1	1
1053	SAN JERONIMO	5656	EL CEDRAL	17	2	B	5	18971	5	96	9									3		2800	6000	5400	4	1	1	1	1	1	1	1	1	98	98	1	98	1	98	1	98	1	98	98	98	0
406	SOPETRAN	5761	GUAYABAL-ROJAS	36	1	96	5	18963	1	3	1	ROJO	18	1	100	4200	8400	1680	1780						1	1	1	1	1	1	1	1	1	98	98	1	98	1	98	1	98	1	98	98	98	0
87	SAN JERONIMO	5656	BUENOS AIRES	9	1	96	3	18969	1	3	2	ROJO	2	2	950	1950	3900	780	1730						4	1	1	1	1	1	1	1	1	98	98	1	98	3	1	1	98	1	98	98	98	3	1	1	1
223	SAN JERONIMO	5656	BUENOS AIRES PARTE ALTA	10	2	A	1	18972	2	96	3									5	500	2500	700	1200	4	1	1	1	1	1	1	1	1	98	98	1	98	1	98	1	98	1	98	98	98	5	4	1	1
1036	SAN JERONIMO	5656	ALTO COLORADO	3	2	B	2	18971	2	96	2									1		3000	9000	3000	4	1	1	1	1	1	1	1	1	96	96	1	96	0	96	1	96	0	96	96	96	0
1070	SAN JERONIMO	5656	LA CLARITA	43	2	B	1	18972	7	96	6									10		3000	11000	1000	1	1	1	1	4	4	4	4	1	98	98	1	98	1	98	1	98	1	98	98	98	2	1	1	1
424	SOPETRAN	5761	GUAYABAL-CHACHAFRUTO	21	1	96	13	18963	3	1	4	AMARILLO	21	4	1500	2600	5200	1040	2540						4	1	1	3	1	1	1	1	1	98	98	1	98	1	98	1	98	1	98	98	98	4	2	1	2
1064	SAN JERONIMO	5656	LA CLARITA	43	2	B	5	18972	7	96	10									5		2000	3000	6000	2	1	1	1	1	1	1	1	1	98	98	1	98	1	98	1	98	1	98	98	98	6	4	1	1
479	SOPETRAN	5761	GUAYABAL-LOS POMOS	30	1	96	1	18972	5	5	4	VERDE	32	4	100	4900	9800	1960	2060						4	1	1	1	1	2	1	2	1	98	98	1	98	2	1	1	98	1	98	98	98	1	4	1	1
103	SAN JERONIMO	5656	BUENOS AIRES	9	1	96	3	18969	5	1	3	AMARILLO	5	3	900	3900	7800	1560	2460						4	1	1	1	1	1	1	1	1	96	96	1	96	0	96	1	96	0	96	96	96	8	4	1	1
227	SAN JERONIMO	5656	EL CEDRAL	17	2	A	4	18972	4	96	7									4	3000	0	1000	4000	4	1	1	4	1	1	1	1	1	98	98	1	98	3	1	1	98	1	98	98	98	3	1	1	1
459	SOPETRAN	5761	GUAYABAL-ROJAS	36	1	96	12	18952	5	5	4	VERDE	28	4	600	2830	5660	1132	1732						4	1	1	1	1	1	1	1	1	96	96	1	96	0	96	1	96	0	96	96	96	6	4	1	1
1098	SOPETRAN	5761	GUAYABAL-PALENQUE	34	2	B	2	18965	5	96	4									6		200	400	3200	4	1	1	1	1	1	1	1	1	98	98	1	98	1	98	1	98	1	98	98	98	4	4	1	1
306	SOPETRAN	5761	GUAYABAL-ROJAS	36	3	A	1	18966	6	96	6									10	55000	5000		55000	2	3	1	3	3	3	3	3	1	98	98	1	98	2	1	1	98	1	98	98	98	2	2	2	1
160	SAN JERONIMO	5656	BUENOS AIRES	9	1	96	8	18970	5	5	5	VERDE	16	5	1400	5299	10598	2119	3519						4	1	1	1	1	1	1	1	1	96	96	1	96	0	96	1	96	0	96	96	96	2	4	1	1
125	SAN JERONIMO	5656	EL CEDRAL	17	1	96	4	18970	4	1	5	AMARILLO	9	5	200	5800	11600	2320	2520						4	1	1	1	1	1	1	1	1	98	98	1	98	3	1	3	1	1	98	98	98	2	4	1	1
367	SOPETRAN	5761	GUAYABAL-ROJAS	36	2	A	6	18964	4	96	7									8	2000	1000	1000	3000	4	1	1	1	4	4	1	1	1	96	96	1	96	0	96	1	96	0	96	96	96	4	4	1	1
106	SAN JERONIMO	5656	EL CEDRAL	17	1	96	15	18969	1	3	1	ROJO	6	1	900	6000	12000	2400	3300						1	3	2	1	1	4	1	3	1	98	98	1	98	1	98	1	98	1	98	98	98	3	4	3	1
89	SAN JERONIMO	5656	LA CLARITA	43	1	96	6	18969	4	3	4	ROJO	2	4	100	2900	5800	1160	1260						1	4	1	1	1	1	1	1	1	96	96	1	96	0	96	1	96	0	96	96	96	3	4	1	1
122	SAN JERONIMO	5656	LA CLARITA	43	1	96	2	18970	4	1	2	AMARILLO	9	2	500	5800	11600	2320	2820						1	1	1	3	1	4	1	1	1	96	96	3	1	3	1	1	96	3	1	98	98	2	4	1	1
1060	SAN JERONIMO	5656	EL CEDRAL	17	2	B	3	18972	2	96	6									10		1500	4000	3500	1	1	1	1	1	1	1	1	1	98	98	1	98	3	1	1	98	1	98	98	98	5	4	1	1
101	SAN JERONIMO	5656	ALTO COLORADO	3	1	96	10	18969	4	1	1	AMARILLO	5	1	500	5800	11600	2320	2820						4	1	1	1	1	1	1	1	1	98	98	1	98	3	1	1	98	1	98	98	98	4	4	1	1
479	SOPETRAN	5761	GUAYABAL-LOS POMOS	30	1	96	9	18972	5	5	4	VERDE	32	4	100	4900	9800	1960	2060						4	1	1	1	1	2	1	2	1	98	98	1	98	2	1	1	98	1	98	98	98	1	4	1	1
480	SOPETRAN	5761	GUAYABAL-LOS POMOS	30	1	96	9	18962	8	5	5	VERDE	32	5	500	4900	9800	1960	2460						1	1	1	1	1	1	1	1	1	98	98	1	98	3	1	1	98	1	98	98	98	0
439	SOPETRAN	5761	GUAYABAL-LOS POMOS	30	1	96	2	18963	5	5	4	VERDE	24	4	30	3020	6040	1208	1238						4	1	1	1	1	1	1	1	1	96	96	1	96	0	96	1	96	0	96	96	96	1	4	1	1
450	SOPETRAN	5761	GUAYABAL-LA CEJA	26	1	96	8	18962	1	3	5	ROJO	26	5	1000	3800	7600	1520	2520						1	1	1	1	1	1	1	1	1	98	98	1	98	1	98	1	98	1	98	98	98	2	4	1	1
91	SAN JERONIMO	5656	BUENOS AIRES	9	1	96	15	18969	2	2	1	AZUL	3	1	500	5150	10300	2060	2560						1	1	1	1	1	3	1	3	1	98	98	1	98	1	98	1	98	1	98	98	98	6	4	1	1
223	SAN JERONIMO	5656	BUENOS AIRES PARTE ALTA	10	2	A	5	18972	2	96	3									5	1400	1600	700	2100	4	1	1	1	1	1	1	1	1	98	98	1	98	1	98	1	98	1	98	98	98	5	4	1	1
1047	SAN JERONIMO	5656	BUENOS AIRES PARTE BAJA	11	2	B	3	18910	7	96	3									8		2700	5300	5800	4	1	1	2	1	4	1	4	1	98	1	1	98	1	98	1	98	1	98	98	98	4	4	1	1
420	SOPETRAN	5761	GUAYABAL-LA BRUNERA	20	1	96	10	18963	5	5	5	VERDE	20	5	1000	1200	2400	480	1480						4	1	1	1	1	1	1	1	1	96	96	1	96	0	96	1	96	0	96	96	96	0
98	SAN JERONIMO	5656	BUENOS AIRES	9	1	96	3	18969	7	5	3	VERDE	4	3	1300	2400	4800	960	2260						4	1	1	1	1	2	1	1	1	98	98	3	1	1	98	1	98	1	98	98	98	4	4	1	1
349	SOPETRAN	5761	GUAYABAL-CHACHAFRUTO	21	2	A	4	18965	7	96	9									6	2700	300	3000	5700	4	1	1	1	1	1	1	1	1	98	1	1	98	3	1	1	98	1	98	98	98	5	4	1	1
442	SOPETRAN	5761	GUAYABAL-MALPASO	33	1	96	11	18962	6	1	2	AMARILLO	25	2	700	4300	8600	1720	2420						4	1	1	1	1	4	1	1	1	96	96	1	96	0	96	1	96	0	96	96	96	7	1	1	1
408	SOPETRAN	5761	GUAYABAL-LOS POMOS	30	1	96	12	18963	7	3	3	ROJO	18	3	500	4450	8900	1780	2280						4	1	1	1	1	2	1	2	1	98	98	1	98	1	98	1	98	1	98	98	98	0
207	SAN JERONIMO	5656	EL CEDRAL	17	2	A	1	18972	4	96	7									2	2500	500	4500	7000	4	1	1	1	4	4	4	4	1	98	98	1	98	3	1	1	98	1	98	98	98	3	1	1	1
126	SAN JERONIMO	5656	BUENOS AIRES PARTE ALTA	10	1	96	6	18970	1	3	1	ROJO	10	1	1420	3480	6960	1392	2812						1	3	3	3	4	1	4	4	1	98	98	1	98	1	98	1	98	1	98	98	98	5	1	3	1
411	SOPETRAN	5761	GUAYABAL	37	1	96	4	18963	3	2	1	AZUL	19	1	1500	600	1200	240	1740						4	1	1	1	1	1	1	1	1	98	98	1	98	1	98	1	98	1	98	98	98	0
56	SAN JERONIMO	5656	BUENOS AIRES PARTE BAJA	11	3	A	1	18973	7	96	14									5	40000	20000		40000	4	1	1	2	1	1	1	1	1	98	98	1	98	1	98	1	98	1	98	98	98	3	4	1	1
221	SAN JERONIMO	5656	EL CEDRAL	17	2	A	4	18972	2	96	1									3	800	2200	2500	3300	4	1	1	1	1	3	1	1	1	96	96	1	96	0	96	1	96	0	96	96	96	7	2	1	1
109	SAN JERONIMO	5656	BUENOS AIRES PARTE ALTA	10	1	96	13	18969	7	3	4	ROJO	6	4	200	6300	12600	2520	2720						4	1	1	1	1	1	1	1	1	96	96	1	96	0	96	1	96	0	96	96	96	4	4	1	1
51	SAN JERONIMO	5656	BUENOS AIRES	9	3	A	1	18973	4	96	10									4	59000	1000		59000	4	1	1	1	1	1	1	1	1	96	96	1	96	0	96	1	96	0	96	96	96	3	4	1	1
403	SOPETRAN	5761	GUAYABAL-LOS POMOS	30	1	96	9	18963	4	1	3	AMARILLO	17	3	1000	3500	7000	1400	2400						3	1	1	1	1	1	1	1	1	98	98	1	98	1	98	1	98	1	98	98	98	3	4	1	1
92	SAN JERONIMO	5656	BUENOS AIRES PARTE ALTA	10	1	96	4	18969	2	2	2	AZUL	3	2	750	4650	9300	1860	2610						4	1	1	1	1	1	1	1	1	98	98	1	98	1	98	1	98	1	98	98	98	13	4	1	1
164	SAN JERONIMO	5656	EL CEDRAL	17	2	A	1	18971	1	96	4									7	1000	2000	8000	9000	4	1	1	1	1	1	1	1	1	98	98	1	98	1	98	1	98	1	98	98	98	8	4	1	1
129	SAN JERONIMO	5656	BUENOS AIRES PARTE ALTA	10	1	96	2	18970	1	3	4	ROJO	10	4	500	4100	8200	1640	2140						1	1	1	4	1	4	1	1	1	98	98	1	98	1	98	1	98	1	98	98	98	3	1	1	1
107	SAN JERONIMO	5656	EL CEDRAL	17	1	96	7	18969	1	3	2	ROJO	6	2	0	5700	11400	2280	2280						2	1	1	1	3	3	3	3	1	98	98	1	98	1	98	1	98	1	98	98	98	6	4	1	1
160	SAN JERONIMO	5656	BUENOS AIRES	9	1	96	9	18970	5	5	5	VERDE	16	5	1400	3399	6798	1359	2759						4	1	1	1	1	1	1	1	1	96	96	1	96	0	96	1	96	0	96	96	96	2	4	1	1
1038	SAN JERONIMO	5656	EL CEDRAL	17	2	B	3	18971	5	96	4									6		1900	6500	2200	1	3	1	1	1	3	1	1	1	98	98	3	1	1	98	1	98	1	98	98	98	3	4	3	1
1041	SAN JERONIMO	5656	BUENOS AIRES PARTE ALTA	10	2	B	5	18971	7	96	7									4		2500	5500	5000	4	4	1	1	4	4	4	4	1	96	96	1	96	0	96	1	96	0	96	96	96	3	4	2	1
138	SAN JERONIMO	5656	BUENOS AIRES	9	1	96	10	18970	5	5	3	VERDE	12	3	40	4310	8620	1724	1764						1	1	1	1	1	1	1	1	1	98	98	1	98	1	98	1	98	1	98	98	98	4	1	1	1
116	SAN JERONIMO	5656	ALTO COLORADO	3	1	96	11	18969	7	5	1	VERDE	8	1	1500	1600	3200	640	2140						1	1	1	1	4	4	4	4	1	96	96	1	96	0	96	1	96	0	96	96	96	4	1	4	1
363	SOPETRAN	5761	GUAYABAL-ROJAS	36	2	A	3	18963	7	96	3									4	2000	1000	3000	5000	4	4	1	1	1	1	1	1	1	98	98	1	98	1	98	1	98	1	98	98	98	5	4	4	1
381	SOPETRAN	5761	GUAYABAL-LOS POMOS	30	2	A	4	18964	1	96	1									8	1000	2000	5000	6000	3	1	1	1	1	3	1	1	1	98	98	1	98	3	1	1	98	1	98	98	98	2	3	2	1
472	SOPETRAN	5761	GUAYABAL-LA AGUADA	23	1	96	11	18962	3	2	2	AZUL	31	2	1000	2850	5700	1140	2140						4	1	1	1	2	1	1	1	1	98	98	1	98	1	98	1	98	1	98	98	98	1	4	1	1
153	SAN JERONIMO	5656	BUENOS AIRES PARTE ALTA	10	1	96	8	18970	2	2	3	AZUL	15	3	1400	2800	5600	1120	2520						4	1	1	1	1	1	1	1	1	98	98	1	98	1	98	1	98	1	98	98	98	2	1	3	3
117	SAN JERONIMO	5656	BUENOS AIRES	9	1	96	9	18969	7	5	2	VERDE	8	2	1100	1800	3600	720	1820						4	1	1	1	1	1	1	1	1	98	98	3	1	1	98	3	1	1	98	98	98	3	4	1	1
432	SOPETRAN	5761	GUAYABAL-ROJAS	36	1	96	2	18963	3	2	2	AZUL	23	2	1000	2500	5000	1000	2000						4	1	1	1	1	1	1	1	1	96	96	1	96	0	96	1	96	0	96	96	96	4	1	1	1
168	SAN JERONIMO	5656	ALTO COLORADO	3	2	A	2	18971	2	96	8									1	1500	1500	3000	4500	1	1	1	1	3	3	3	3	1	96	96	1	96	0	96	1	96	0	96	96	96	5	4	1	1
473	SOPETRAN	5761	GUAYABAL-PALENQUE	34	1	96	14	18962	3	2	3	AZUL	31	3	1000	4200	8400	1680	2680						1	4	3	3	4	4	4	4	1	96	96	1	96	0	96	1	96	0	96	96	96	9	1	4	1
436	SOPETRAN	5761	GUAYABAL-ROJAS	36	1	96	8	18963	5	5	1	VERDE	24	1	1000	1900	3800	760	1760						4	1	1	1	1	1	1	1	1	98	98	1	98	1	98	1	98	1	98	98	98	0
143	SAN JERONIMO	5656	EL CEDRAL	17	1	96	5	18970	4	1	3	AMARILLO	13	3	300	5000	10000	2000	2300						3	1	1	1	1	3	1	1	1	98	98	1	98	3	1	3	1	3	1	98	98	3	1	1	1
329	SOPETRAN	5761	GUAYABAL-ROJAS	36	2	A	2	18965	4	96	9									6	1000	2000	2000	3000	4	1	1	1	4	4	1	4	1	98	98	1	98	3	1	3	1	1	98	98	98	3	3	1	2
100	SAN JERONIMO	5656	BUENOS AIRES	9	1	96	6	18969	5	5	5	VERDE	4	5	1200	1800	3600	720	1920						4	1	1	1	1	1	1	1	1	98	98	2	1	3	1	1	98	1	98	98	98	3	4	1	1
476	SOPETRAN	5761	GUAYABAL-LLANO	29	1	96	3	18962	5	5	1	VERDE	32	1	500	4800	9600	1920	2420						4	1	1	1	1	3	1	1	1	98	98	1	98	1	98	1	98	1	98	98	98	3	4	1	1
1098	SOPETRAN	5761	GUAYABAL-PALENQUE	34	2	B	1	18965	5	96	4									6		500	500	4000	4	1	1	1	1	1	1	1	1	98	98	1	98	1	98	1	98	1	98	98	98	4	4	1	1
203	SAN JERONIMO	5656	EL CEDRAL	17	2	A	1	18972	1	96	3									4	1500	1500	4000	5500	4	1	1	1	1	1	1	1	1	98	98	1	98	1	98	1	98	1	98	98	98	9	4	1	1
460	SOPETRAN	5761	GUAYABAL-ROJAS	36	1	96	15	18962	5	5	5	VERDE	28	5	1350	4550	9100	1820	3170						4	1	1	1	1	1	1	1	1	98	98	1	98	1	98	1	98	1	98	98	98	2	4	1	1
97	SAN JERONIMO	5656	ALTO COLORADO	3	1	96	13	18969	5	5	2	VERDE	4	2	1300	1950	3900	780	2080						4	1	1	1	1	1	1	1	1	98	98	1	98	1	98	1	98	1	98	98	98	3	4	1	1
1036	SAN JERONIMO	5656	ALTO COLORADO	3	2	B	6	18971	2	96	2									7		2900	2000	9700	4	1	1	1	1	1	1	1	1	96	96	1	96	0	96	1	96	0	96	96	96	0
143	SAN JERONIMO	5656	EL CEDRAL	17	1	96	13	18970	4	1	3	AMARILLO	13	3	300	4800	9600	1920	2220						3	1	1	1	1	3	1	1	1	98	98	1	98	3	1	3	1	3	1	98	98	3	1	1	1
404	SOPETRAN	5761	EL MESTIZO	62	1	96	6	18963	4	1	4	AMARILLO	17	4	100	3550	7100	1420	1520						4	1	1	1	1	1	1	1	1	98	98	1	98	3	1	3	1	1	98	98	98	2	4	1	1
81	SAN JERONIMO	5656	EL CEDRAL	17	1	96	1	18969	4	1	1	AMARILLO	1	1	1300	2850	5700	1140	2440						4	1	1	1	1	1	1	1	1	98	98	1	98	3	1	1	96	0	96	96	96	7	4	1	1
1105	SOPETRAN	5761	GUAYABAL-ROJAS	36	2	B	2	18965	3	96	1									6		200	100	3500	4	1	1	1	1	1	1	1	1	98	98	1	98	1	98	1	98	1	98	98	98	6	4	1	1
153	SAN JERONIMO	5656	BUENOS AIRES PARTE ALTA	10	1	96	2	18970	2	2	3	AZUL	15	3	1300	3140	6280	1256	2556						4	1	1	1	1	1	1	1	1	98	98	1	98	1	98	1	98	1	98	98	98	2	1	3	3
1059	SAN JERONIMO	5656	ALTO COLORADO	3	2	B	1	18972	7	96	5									8		1500	2000	5500	4	1	1	1	4	4	4	4	1	98	1	1	98	1	98	1	98	1	98	98	98	1	1	1	1
469	SOPETRAN	5761	GUAYABAL-ROJAS	36	1	96	12	18962	1	3	4	ROJO	30	4	1200	2000	4000	800	2000						2	3	1	1	4	4	1	1	1	98	98	1	98	3	96	1	98	1	98	98	98	8	1	4	4
407	SOPETRAN	5761	GUAYABAL-ROJAS	36	1	96	11	18963	1	3	2	ROJO	18	2	1400	3400	6800	1360	2760						4	1	1	1	4	4	4	4	1	98	98	1	98	1	98	1	98	1	98	98	98	0
142	SAN JERONIMO	5656	ALTO COLORADO	3	1	96	4	18970	4	1	2	AMARILLO	13	2	0	5200	10400	2080	2080						1	1	1	1	4	4	1	1	1	98	98	1	98	3	1	1	98	1	98	98	98	6	1	1	1
344	SOPETRAN	5761	GUAYABAL-LA CEJA	26	2	A	3	18965	1	96	4									8	2500	500	500	3000	4	1	1	1	1	1	1	1	1	98	98	1	98	3	1	1	98	1	98	98	98	2	4	1	1
387	SOPETRAN	5761	GUAYABAL-MALPASO	33	2	A	6	18964	1	96	7									9	2200	800	2400	4600	1	1	1	1	1	4	3	1	1	98	98	1	98	3	1	1	98	1	98	98	98	1	1	1	1
474	SOPETRAN	5761	GUAYABAL-MALPASO	33	1	96	2	18962	1	2	4	AZUL	31	4	500	2600	5200	1040	1540						4	1	1	1	1	4	1	1	1	98	98	1	98	1	98	1	98	1	98	98	98	2	4	1	1
421	SOPETRAN	5761	GUAYABAL-ROJAS	36	1	96	5	18963	1	1	1	AMARILLO	21	1	500	3500	6100	1220	1720						1	1	1	1	1	4	1	1	1	98	98	1	98	1	98	1	98	1	98	98	98	1	4	1	1
126	SAN JERONIMO	5656	BUENOS AIRES PARTE ALTA	10	1	96	11	18970	1	3	1	ROJO	10	1	1410	3690	7380	1476	2886						1	3	3	3	4	1	4	4	1	98	98	1	98	1	98	1	98	1	98	98	98	5	1	3	1
1039	SAN JERONIMO	5656	BUENOS AIRES PARTE ALTA	10	2	B	1	18971	7	96	5									5		3000	2000	10000	1	4	1	1	1	4	4	4	1	98	98	1	98	1	98	1	98	1	98	98	98	1	1	4	4
436	SOPETRAN	5761	GUAYABAL-ROJAS	36	1	96	6	18963	5	5	1	VERDE	24	1	1000	2100	4200	840	1840						4	1	1	1	1	1	1	1	1	98	98	1	98	1	98	1	98	1	98	98	98	0
98	SAN JERONIMO	5656	BUENOS AIRES	9	1	96	13	18969	7	5	3	VERDE	4	3	1400	1950	3900	780	2180						4	1	1	1	1	2	1	1	1	98	98	3	1	1	98	1	98	1	98	98	98	4	4	1	1
119	SAN JERONIMO	5656	EL CEDRAL	17	1	96	7	18969	5	5	4	VERDE	8	4	1000	1500	3000	600	1600						4	1	1	1	1	1	1	1	1	98	98	1	98	1	98	1	98	1	98	98	98	4	4	1	1
470	SOPETRAN	5761	GUAYABAL-ROJAS	36	1	96	11	18962	7	3	5	ROJO	30	5	1500	1400	2800	560	2060						2	1	1	1	3	4	3	3	1	98	98	1	98	1	98	1	98	1	98	98	98	3	1	1	1
428	SOPETRAN	5761	GUAYABAL-CHIVIGUACO	22	1	96	1	18963	3	3	3	ROJO	22	3	300	3210	6420	1284	1484						2	4	4	1	1	4	2	4	1	96	96	1	96	0	96	1	96	0	96	96	96	9	2	3	1
1070	SAN JERONIMO	5656	LA CLARITA	43	2	B	5	18972	7	96	6									10		3000	11000	1000	1	1	1	1	4	4	4	4	1	98	98	1	98	1	98	1	98	1	98	98	98	2	1	1	1
129	SAN JERONIMO	5656	BUENOS AIRES PARTE ALTA	10	1	96	13	18970	1	3	4	ROJO	10	4	200	2960	5920	1184	1384						1	1	1	4	1	4	1	1	1	98	98	1	98	1	98	1	98	1	98	98	98	3	1	1	1
468	SOPETRAN	5761	GUAYABAL-LOS POMOS	30	1	96	8	18962	1	3	3	ROJO	30	3	1000	2100	4200	840	1840						1	1	1	1	4	4	4	4	1	98	98	1	98	3	1	1	98	1	98	98	98	7	1	1	1
111	SAN JERONIMO	5656	BUENOS AIRES PARTE ALTA	10	1	96	14	18969	2	2	1	AZUL	7	1	600	4000	8000	1600	2200						1	1	1	1	1	1	1	1	1	96	96	1	96	0	96	1	96	0	96	96	96	6	1	1	1
184	SAN JERONIMO	5656	EL CEDRAL	17	2	A	4	18971	2	96	4									1	2600	400	1200	3800	4	1	1	1	1	1	1	1	1	96	96	1	96	0	96	1	96	0	96	96	96	5	4	1	1
438	SOPETRAN	5761	GUAYABAL-LAS CRUCES	28	1	96	5	18963	5	5	3	VERDE	24	3	1150	1550	3100	620	1770						4	1	1	1	1	1	1	1	1	96	96	1	96	0	96	1	96	0	96	96	96	1	4	1	1
445	SOPETRAN	5761	EL MESTIZO	62	1	96	7	18962	3	1	5	AMARILLO	25	5	500	4400	8800	1760	2260						3	2	2	3	3	3	3	3	1	98	98	1	98	1	98	1	98	1	98	98	98	4	4	1	1
386	SOPETRAN	5761	GUAYABAL-ROJAS	36	2	A	3	18964	7	96	6									3	500	2500	2000	2500	2	1	2	3	3	4	3	4	1	98	98	1	98	2	96	1	98	1	98	98	98	7	1	1	1
422	SOPETRAN	5761	GUAYABAL-PALENQUE	34	1	96	7	18963	4	1	2	AMARILLO	21	2	1000	2900	5800	1160	2160						1	4	1	4	4	4	4	4	1	98	98	1	98	1	98	1	98	1	98	98	98	9	1	4	2
1088	SOPETRAN	5761	GUAYABAL-ROJAS	36	2	B	1	18964	3	96	4									5		500	2000	2500	1	1	1	1	1	1	1	1	1	98	98	1	98	1	98	1	98	1	98	98	98	1	4	1	1
81	SAN JERONIMO	5656	EL CEDRAL	17	1	96	4	18969	4	1	1	AMARILLO	1	1	1000	2600	5200	1040	2040						4	1	1	1	1	1	1	1	1	98	98	1	98	3	1	1	96	0	96	96	96	7	4	1	1
100	SAN JERONIMO	5656	BUENOS AIRES	9	1	96	12	18969	5	5	5	VERDE	4	5	300	2400	4800	960	1260						4	1	1	1	1	1	1	1	1	98	98	2	1	3	1	1	98	1	98	98	98	3	4	1	1
106	SAN JERONIMO	5656	EL CEDRAL	17	1	96	10	18969	1	3	1	ROJO	6	1	600	4900	9800	1960	2560						1	3	2	1	1	4	1	3	1	98	98	1	98	1	98	1	98	1	98	98	98	3	4	3	1
126	SAN JERONIMO	5656	BUENOS AIRES PARTE ALTA	10	1	96	4	18970	1	3	1	ROJO	10	1	1300	3300	6600	1320	2620						1	3	3	3	4	1	4	4	1	98	98	1	98	1	98	1	98	1	98	98	98	5	1	3	1
365	SOPETRAN	5761	GUAYABAL-LAS CRUCES	28	2	A	3	18964	4	96	5									1	2000	1000	500	2500	4	1	1	1	1	1	1	1	1	96	96	1	96	0	96	1	96	0	96	96	96	2	4	1	1
433	SOPETRAN	5761	GUAYABAL-ROJAS	36	1	96	3	18963	5	2	3	AZUL	23	3	1000	1700	3400	680	1680						4	1	1	1	1	1	1	1	1	98	98	1	98	1	98	1	98	1	98	98	98	2	4	1	1
102	SAN JERONIMO	5656	LA CLARITA	43	1	96	6	18969	1	1	2	AMARILLO	5	2	500	4500	9000	1800	2300						4	1	1	1	1	1	1	1	1	98	98	1	98	1	98	1	98	1	98	98	98	6	4	1	1
418	SOPETRAN	5761	GUAYABAL	37	1	96	5	18963	5	5	3	VERDE	20	3	1300	1300	2600	520	1820						4	1	1	1	1	1	1	1	1	98	98	1	98	1	98	1	98	1	98	98	98	5	4	1	1
106	SAN JERONIMO	5656	EL CEDRAL	17	1	96	4	18969	1	3	1	ROJO	6	1	200	4400	8800	1760	1960						1	3	2	1	1	4	1	3	1	98	98	1	98	1	98	1	98	1	98	98	98	3	4	3	1
125	SAN JERONIMO	5656	EL CEDRAL	17	1	96	15	18970	4	1	5	AMARILLO	9	5	100	5900	11800	2360	2460						4	1	1	1	1	1	1	1	1	98	98	1	98	3	1	3	1	1	98	98	98	2	4	1	1
442	SOPETRAN	5761	GUAYABAL-MALPASO	33	1	96	14	18962	6	1	2	AMARILLO	25	2	800	3200	6400	1280	2080						4	1	1	1	1	4	1	1	1	96	96	1	96	0	96	1	96	0	96	96	96	7	1	1	1
229	SAN JERONIMO	5656	ALTO COLORADO	3	2	A	2	18972	1	96	9									8	1500	1500	1500	3000	4	1	1	1	1	4	1	1	1	98	98	1	98	1	98	1	98	1	98	98	98	1	4	1	1
140	SAN JERONIMO	5656	EL CEDRAL	17	1	96	5	18970	1	5	5	VERDE	12	5	0	4950	9900	1980	1980						1	1	1	1	1	1	1	1	1	98	98	1	98	1	98	1	98	1	98	98	98	10	1	1	1
118	SAN JERONIMO	5656	LA CLARITA	43	1	96	11	18969	5	5	3	VERDE	8	3	1000	1600	3200	640	1640						4	1	1	1	1	1	1	1	1	98	98	1	98	1	98	1	98	1	98	98	98	5	4	1	1
381	SOPETRAN	5761	GUAYABAL-LOS POMOS	30	2	A	3	18964	1	96	1									8	1000	2000	4000	5000	3	1	1	1	1	3	1	1	1	98	98	1	98	3	1	1	98	1	98	98	98	2	3	2	1
382	SOPETRAN	5761	GUAYABAL-LOS POMOS	30	2	A	4	18964	7	96	2									6	2500	500	2000	4500	4	1	1	1	1	1	1	1	1	98	99	1	98	2	1	1	98	1	98	98	98	9	4	1	1
159	SAN JERONIMO	5656	BUENOS AIRES	9	1	96	2	18970	5	5	4	VERDE	16	4	200	4298	8596	1719	1919						4	1	1	1	1	1	1	1	1	98	98	1	98	1	98	1	98	1	98	98	98	3	4	1	1
153	SAN JERONIMO	5656	BUENOS AIRES PARTE ALTA	10	1	96	14	18970	2	2	3	AZUL	15	3	1200	3450	6900	1380	2580						4	1	1	1	1	1	1	1	1	98	98	1	98	1	98	1	98	1	98	98	98	2	1	3	3
415	SOPETRAN	5761	GUAYABAL	37	1	96	2	18963	3	2	5	AZUL	19	5	1500	1800	3600	720	2220						4	1	1	1	1	1	1	1	1	98	1	1	96	2	1	1	98	1	98	98	98	3	4	1	1
152	SAN JERONIMO	5656	ALTO COLORADO	3	1	96	14	18970	2	2	2	AZUL	15	2	300	3450	6900	1380	1680						4	1	1	1	1	1	3	2	1	96	96	1	96	0	96	1	96	0	96	96	96	3	4	1	1
439	SOPETRAN	5761	GUAYABAL-LOS POMOS	30	1	96	9	18963	5	5	4	VERDE	24	4	25	3675	7350	1470	1495						4	1	1	1	1	1	1	1	1	96	96	1	96	0	96	1	96	0	96	96	96	1	4	1	1
1073	SAN JERONIMO	5656	EL CEDRAL	17	2	B	3	18972	4	96	9									8		1000	2000	4000	4	1	1	1	1	1	1	1	1	98	98	1	98	3	1	3	1	1	98	98	98	3	4	1	1
457	SOPETRAN	5761	EL MESTIZO	62	1	96	4	18962	3	5	2	VERDE	28	2	1000	3600	7200	1440	2440						1	1	1	3	1	1	1	1	1	98	98	1	98	1	98	1	98	1	98	98	98	2	1	1	1
412	SOPETRAN	5761	GUAYABAL-ROJAS	36	1	96	7	18963	3	2	2	AZUL	19	2	1500	700	1400	280	1780						4	1	1	3	1	3	1	1	1	96	96	1	98	1	98	1	98	1	98	98	98	1	4	3	3
146	SAN JERONIMO	5656	ALTO COLORADO	3	1	96	11	18970	7	3	1	ROJO	14	1	550	4050	8100	1620	2170						4	1	1	1	1	2	1	4	1	98	98	1	98	1	98	1	98	1	98	98	98	2	4	1	1
157	SAN JERONIMO	5656	ALTO COLORADO	3	1	96	1	18970	5	5	2	VERDE	16	2	500	3800	7600	1520	2020						4	1	1	1	1	1	1	1	1	96	96	1	96	0	96	1	96	0	96	96	96	1	4	1	1
150	SAN JERONIMO	5656	BUENOS AIRES PARTE ALTA	10	1	96	11	18970	1	3	5	ROJO	14	5	500	3950	8100	1620	2120						4	1	1	3	1	1	1	1	1	98	98	1	98	1	98	1	98	1	98	98	98	3	4	1	1
1061	SAN JERONIMO	5656	BUENOS AIRES	9	2	B	1	18972	7	96	7									6		2000	2500	6500	1	1	1	3	1	3	4	4	1	98	98	1	98	1	98	1	98	1	98	98	98	9	4	1	1
126	SAN JERONIMO	5656	BUENOS AIRES PARTE ALTA	10	1	96	8	18970	1	3	1	ROJO	10	1	1370	1930	3860	772	2142						1	3	3	3	4	1	4	4	1	98	98	1	98	1	98	1	98	1	98	98	98	5	1	3	1
151	SAN JERONIMO	5656	ALTO COLORADO	3	1	96	8	18970	2	2	1	AZUL	15	1	1050	2800	5600	1120	2170						2	1	1	1	1	1	1	1	1	98	98	1	98	1	98	1	98	1	98	98	98	3	1	1	1
452	SOPETRAN	5761	GUAYABAL-MALPASO	33	1	96	14	18962	3	2	2	AZUL	27	2	1000	3000	6000	1200	2200						4	1	1	1	1	3	1	1	1	98	98	1	98	1	98	1	98	1	98	98	98	1	4	1	1
437	SOPETRAN	5761	EL MESTIZO	62	1	96	11	18963	1	5	2	VERDE	24	2	1200	2100	4200	840	2040						1	1	1	1	1	1	1	1	1	98	98	1	98	1	98	1	98	1	98	98	98	3	4	1	1
446	SOPETRAN	5761	GUAYABAL-LA CEJA	26	1	96	7	18962	1	3	1	ROJO	26	1	300	2500	5000	1000	1300						4	1	1	1	4	4	4	4	1	98	98	1	98	1	98	1	98	1	98	98	98	4	4	1	1
112	SAN JERONIMO	5656	BUENOS AIRES	9	1	96	6	18969	7	2	2	AZUL	7	2	300	4200	8400	1680	1980						4	1	1	1	1	3	1	3	1	98	98	1	98	1	98	1	98	1	98	98	98	6	4	1	1
1079	SOPETRAN	5761	GUAYABAL	19	2	B	2	18964	5	96	5									1		1500	1000	6500	4	1	1	1	1	1	1	1	1	96	96	1	96	0	96	1	96	0	96	96	96	3	4	1	1
412	SOPETRAN	5761	GUAYABAL-ROJAS	36	1	96	11	18963	3	2	2	AZUL	19	2	1500	550	1100	220	1720						4	1	1	3	1	3	1	1	1	96	96	1	98	1	98	1	98	1	98	98	98	1	4	3	3
1114	SOPETRAN	5761	GUAYABAL-ROJAS	36	2	B	6	18965	5	96	10									10		2000	0	9000	2	1	1	1	1	3	3	3	1	96	96	1	96	0	96	1	96	0	96	96	96	3	2	1	1
480	SOPETRAN	5761	GUAYABAL-LOS POMOS	30	1	96	5	18962	8	5	5	VERDE	32	5	500	4900	9800	1960	2460						1	1	1	1	1	1	1	1	1	98	98	1	98	3	1	1	98	1	98	98	98	0
153	SAN JERONIMO	5656	BUENOS AIRES PARTE ALTA	10	1	96	15	18970	2	2	3	AZUL	15	3	1300	3450	6900	1380	2680						4	1	1	1	1	1	1	1	1	98	98	1	98	1	98	1	98	1	98	98	98	2	1	3	3
139	SAN JERONIMO	5656	BUENOS AIRES	9	1	96	2	18970	5	5	4	VERDE	12	4	1450	4550	9100	1820	3270						4	1	1	1	1	1	1	1	1	98	98	1	98	1	98	1	98	1	98	98	98	2	4	1	1
433	SOPETRAN	5761	GUAYABAL-ROJAS	36	1	96	14	18963	5	2	3	AZUL	23	3	1000	1200	2400	480	1480						4	1	1	1	1	1	1	1	1	98	98	1	98	1	98	1	98	1	98	98	98	2	4	1	1
1111	SOPETRAN	5761	GUAYABAL-ROJAS	36	2	B	6	18965	3	96	7									8		1500	500	7000	4	1	1	1	3	2	1	1	1	98	98	1	98	1	98	1	98	1	98	98	98	8	4	1	1
455	SOPETRAN	5761	GUAYABAL-ROJAS	36	1	96	13	18962	7	2	5	AZUL	27	5	500	4300	8600	1720	2220						4	1	1	1	2	3	1	1	1	98	98	2	96	1	98	1	98	1	98	98	98	1	4	1	1
454	SOPETRAN	5761	GUAYABAL-LOS POMOS	30	1	96	1	18962	7	2	4	AZUL	27	4	500	4100	8200	1640	2140						4	1	1	1	1	1	1	1	1	98	98	3	1	3	1	1	98	1	98	98	98	1	4	1	1
437	SOPETRAN	5761	EL MESTIZO	62	1	96	8	18963	1	5	2	VERDE	24	2	1200	1800	3600	720	1920						1	1	1	1	1	1	1	1	1	98	98	1	98	1	98	1	98	1	98	98	98	3	4	1	1
466	SOPETRAN	5761	EL MESTIZO	62	1	96	14	18962	3	3	1	ROJO	30	1	1000	2500	5000	1000	2000						4	1	1	1	1	1	1	1	1	96	96	1	96	0	96	1	96	0	96	96	96	5	4	1	1
408	SOPETRAN	5761	GUAYABAL-LOS POMOS	30	1	96	2	18963	7	3	3	ROJO	18	3	1000	3400	6800	1360	2360						4	1	1	1	1	2	1	2	1	98	98	1	98	1	98	1	98	1	98	98	98	0
181	SAN JERONIMO	5656	BUENOS AIRES	9	2	A	6	18971	4	96	1									2	2000	1000	2000	4000	3	1	1	1	1	4	1	1	1	98	98	1	98	2	1	1	98	1	98	98	98	2	4	1	1
147	SAN JERONIMO	5656	BUENOS AIRES	9	1	96	5	18970	1	3	2	ROJO	14	2	700	4700	9400	1880	2580						4	1	1	1	1	1	1	1	1	98	98	1	98	1	98	1	98	1	98	98	98	3	4	1	1
381	SOPETRAN	5761	GUAYABAL-LOS POMOS	30	2	A	5	18964	1	96	1									8	2000	1000	4000	6000	3	1	1	1	1	3	1	1	1	98	98	1	98	3	1	1	98	1	98	98	98	2	3	2	1
85	SAN JERONIMO	5656	ALTO COLORADO	3	1	96	4	18969	7	1	5	AMARILLO	1	5	800	2600	5200	1040	1840						4	1	1	1	1	1	1	1	1	98	98	1	98	1	98	1	98	1	98	98	98	2	4	1	1
86	SAN JERONIMO	5656	EL CEDRAL	17	1	96	2	18969	1	3	1	ROJO	2	1	1250	2450	4900	980	2230						1	1	1	2	3	4	1	3	1	98	98	1	98	1	98	1	98	1	98	98	98	5	1	3	1
432	SOPETRAN	5761	GUAYABAL-ROJAS	36	1	96	1	18963	3	2	2	AZUL	23	2	1000	2200	4400	880	1880						4	1	1	1	1	1	1	1	1	96	96	1	96	0	96	1	96	0	96	96	96	4	1	1	1
441	SOPETRAN	5761	GUAYABAL-ROJAS	36	1	96	15	18968	3	1	1	AMARILLO	25	1	1000	2400	4800	960	1960						1	2	1	3	1	2	1	1	1	98	98	1	98	2	1	1	96	0	96	96	96	1	1	2	1
462	SOPETRAN	5761	GUAYABAL-ROJAS	36	1	96	15	18962	4	1	2	AMARILLO	29	2	1000	2700	5400	1080	2080						4	1	1	1	4	4	4	4	1	98	98	1	98	0	1	1	98	1	98	98	98	5	4	4	1
422	SOPETRAN	5761	GUAYABAL-PALENQUE	34	1	96	13	18963	4	1	2	AMARILLO	21	2	1000	2600	5200	1040	2040						1	4	1	4	4	4	4	4	1	98	98	1	98	1	98	1	98	1	98	98	98	9	1	4	2
108	SAN JERONIMO	5656	BUENOS AIRES PARTE ALTA	10	1	96	13	18969	2	3	3	ROJO	6	3	200	6300	12600	2520	2720						1	1	1	1	1	1	1	1	1	96	96	1	96	0	96	1	96	0	96	96	96	2	4	1	1
90	SAN JERONIMO	5656	BUENOS AIRES	9	1	96	9	18969	1	3	5	ROJO	2	5	1300	2650	5300	1060	2360						3	3	4	4	3	3	4	4	1	98	98	1	98	1	98	1	98	1	98	98	98	4	1	4	4
36	SAN JERONIMO	5656	LA CLARITA	43	3	A	1	18973	1	96	10									2	50000	10000		50000	4	4	4	1	3	1	2	1	1	98	1	1	98	3	1	1	98	1	98	98	98	4	2	1	1
1052	SAN JERONIMO	5656	BUENOS AIRES	9	2	B	4	18971	4	96	8									9		500	1500	3000	4	1	1	1	1	1	1	1	1	98	98	1	98	3	96	1	98	1	98	98	98	10	4	1	1
1085	SOPETRAN	5761	GUAYABAL-LA BRUNERA	25	2	B	2	18964	3	96	1									4		2000	3000	6000	3	1	1	1	1	1	1	1	1	98	98	1	98	1	98	1	98	1	98	98	98	3	2	1	2
453	SOPETRAN	5761	GUAYABAL-LOS POMOS	30	1	96	4	18962	7	2	3	AZUL	27	3	1000	3300	6600	1320	2320						1	1	1	1	1	3	1	3	1	98	1	1	98	1	98	1	98	1	98	98	98	5	2	1	1
95	SAN JERONIMO	5656	BUENOS AIRES PARTE ALTA	10	1	96	14	18969	2	2	5	AZUL	3	5	1100	3650	7300	1460	2560						4	1	1	1	1	1	1	1	1	98	98	1	98	1	98	1	98	1	98	98	98	2	3	1	1
416	SOPETRAN	5761	GUAYABAL	19	1	96	8	18963	5	5	1	VERDE	20	1	200	2800	5600	1120	1320						4	1	1	1	4	1	1	1	1	98	98	1	98	1	98	1	98	1	98	98	98	1	4	1	1
1114	SOPETRAN	5761	GUAYABAL-ROJAS	36	2	B	3	18965	5	96	10									7		1700	500	7600	2	1	1	1	1	3	3	3	1	96	96	1	96	0	96	1	96	0	96	96	96	3	2	1	1
449	SOPETRAN	5761	GUAYABAL	19	1	96	7	18962	1	3	4	ROJO	26	4	1400	2500	5000	1000	2400						4	1	1	1	1	1	1	1	1	98	98	1	98	1	98	1	98	1	98	98	98	0
440	SOPETRAN	5761	GUAYABAL-ROJAS	36	1	96	14	18963	5	5	5	VERDE	24	5	0	3880	7760	1552	1552						2	3	1	3	1	1	1	1	1	98	98	1	98	1	98	1	98	1	98	98	98	0
474	SOPETRAN	5761	GUAYABAL-MALPASO	33	1	96	12	18962	1	2	4	AZUL	31	4	500	2900	5800	1160	1660						4	1	1	1	1	4	1	1	1	98	98	1	98	1	98	1	98	1	98	98	98	2	4	1	1
117	SAN JERONIMO	5656	BUENOS AIRES	9	1	96	5	18969	7	5	2	VERDE	8	2	1400	1200	2400	480	1880						4	1	1	1	1	1	1	1	1	98	98	3	1	1	98	3	1	1	98	98	98	3	4	1	1
105	SAN JERONIMO	5656	EL CEDRAL	17	1	96	12	18969	4	1	5	AMARILLO	5	5	200	4600	9200	1840	2040						4	1	1	1	1	1	1	1	1	98	98	1	98	3	1	1	98	1	98	98	98	3	4	1	1
442	SOPETRAN	5761	GUAYABAL-MALPASO	33	1	96	15	18962	6	1	2	AMARILLO	25	2	1200	2400	4800	960	2160						4	1	1	1	1	4	1	1	1	96	96	1	96	0	96	1	96	0	96	96	96	7	1	1	1
94	SAN JERONIMO	5656	LA CLARITA	43	1	96	13	18939	2	2	4	AZUL	3	4	1000	4250	8500	1700	2700						4	1	1	1	1	1	1	1	1	96	96	1	96	0	96	1	96	0	96	96	96	4	4	1	1
423	SOPETRAN	5761	GUAYABAL-LA PENA	35	1	96	12	18963	4	1	3	AMARILLO	21	3	500	2400	4800	960	1460						1	1	1	2	4	4	1	1	1	96	96	1	96	0	96	1	96	0	96	96	96	4	2	1	1
382	SOPETRAN	5761	GUAYABAL-LOS POMOS	30	2	A	1	18964	7	96	2									6	2500	500	3500	6000	4	1	1	1	1	1	1	1	1	98	99	1	98	2	1	1	98	1	98	98	98	9	4	1	1
428	SOPETRAN	5761	GUAYABAL-CHIVIGUACO	22	1	96	8	18963	3	3	3	ROJO	22	3	1400	2247	4494	899	2299						2	4	4	1	1	4	2	4	1	96	96	1	96	0	96	1	96	0	96	96	96	9	2	3	1
113	SAN JERONIMO	5656	BUENOS AIRES PARTE ALTA	10	1	96	14	18969	2	2	3	AZUL	7	3	500	4000	8000	1600	2100						3	1	1	1	4	4	3	3	1	96	96	1	96	0	96	1	96	0	96	96	96	2	1	4	4
1037	SAN JERONIMO	5656	EL CEDRAL	17	2	B	1	18971	2	96	3									10		2000	1000	8000	3	1	1	1	1	3	1	3	1	96	96	1	96	0	96	1	96	0	96	96	96	1	3	3	1
160	SAN JERONIMO	5656	BUENOS AIRES	9	1	96	15	18970	5	5	5	VERDE	16	5	1400	5300	10600	2120	3520						4	1	1	1	1	1	1	1	1	96	96	1	96	0	96	1	96	0	96	96	96	2	4	1	1
154	SAN JERONIMO	5656	ALTO COLORADO	3	1	96	4	18970	2	2	4	AZUL	15	4	1300	3380	6760	1352	2652						4	1	1	1	1	4	1	1	1	98	98	1	98	3	99	1	98	1	98	98	98	2	4	1	1
406	SOPETRAN	5761	GUAYABAL-ROJAS	36	1	96	4	18963	1	3	1	ROJO	18	1	300	2900	5800	1160	1460						1	1	1	1	1	1	1	1	1	98	98	1	98	1	98	1	98	1	98	98	98	0
143	SAN JERONIMO	5656	EL CEDRAL	17	1	96	10	18970	4	1	3	AMARILLO	13	3	300	5000	10000	2000	2300						3	1	1	1	1	3	1	1	1	98	98	1	98	3	1	3	1	3	1	98	98	3	1	1	1
130	SAN JERONIMO	5656	BUENOS AIRES PARTE ALTA	10	1	96	5	18970	4	3	5	ROJO	10	5	100	3650	7300	1460	1560						4	1	1	1	1	1	1	1	1	96	96	1	96	0	96	1	96	0	96	96	96	1	4	1	1
448	SOPETRAN	5761	GUAYABAL-LOS POMOS	30	1	96	15	18962	7	3	3	ROJO	26	3	600	2200	4400	880	1480						4	1	1	1	1	1	1	1	1	98	98	1	98	1	98	1	98	1	98	98	98	2	4	1	1
456	SOPETRAN	5761	EL MESTIZO	62	1	96	11	18962	5	5	1	VERDE	28	1	800	2350	4700	940	2100						2	1	1	1	1	4	1	1	1	96	96	1	96	0	96	1	96	0	96	96	96	4	4	1	1
209	SAN JERONIMO	5656	ALTO COLORADO	3	2	A	4	18972	2	96	9									3	2500	1500	6000	7500	3	3	1	1	1	3	3	4	1	98	98	1	98	3	1	1	98	1	98	98	98	3	4	1	1
120	SAN JERONIMO	5656	BUENOS AIRES	9	1	96	11	18969	5	5	5	VERDE	8	5	1000	1600	3200	640	1640						4	1	1	1	1	2	1	1	1	98	98	1	98	1	98	1	98	1	98	98	98	3	4	1	1
464	SOPETRAN	5761	GUAYABAL-MALPASO	33	1	96	8	18962	1	1	4	AMARILLO	29	4	800	3100	6200	1240	2040						4	1	1	1	1	1	1	1	1	98	98	1	98	1	98	1	98	1	98	98	98	6	4	1	1
432	SOPETRAN	5761	GUAYABAL-ROJAS	36	1	96	9	18963	3	2	2	AZUL	23	2	1400	1500	3000	600	2000						4	1	1	1	1	1	1	1	1	96	96	1	96	0	96	1	96	0	96	96	96	4	1	1	1
454	SOPETRAN	5761	GUAYABAL-LOS POMOS	30	1	96	13	18962	7	2	4	AZUL	27	4	1000	4300	8600	1720	2720						4	1	1	1	1	1	1	1	1	98	98	3	1	3	1	1	98	1	98	98	98	1	4	1	1
477	SOPETRAN	5761	GUAYABAL-LOS POMOS	30	1	96	10	18962	7	5	2	VERDE	32	2	1000	4950	9900	1980	2980						4	1	1	1	2	4	4	4	1	98	98	1	98	1	98	1	98	1	98	98	98	3	4	1	1
141	SAN JERONIMO	5656	BUENA VISTA	8	1	96	10	18970	7	1	1	AMARILLO	13	1	100	5000	10000	2000	2100						1	1	1	1	1	4	1	4	1	96	96	1	96	0	96	1	96	0	96	96	96	3	4	1	1
116	SAN JERONIMO	5656	ALTO COLORADO	3	1	96	13	18969	7	5	1	VERDE	8	1	1500	2800	5600	1120	2620						1	1	1	1	4	4	4	4	1	96	96	1	96	0	96	1	96	0	96	96	96	4	1	4	1
440	SOPETRAN	5761	GUAYABAL-ROJAS	36	1	96	11	18963	5	5	5	VERDE	24	5	0	4780	9560	1912	1912						2	3	1	3	1	1	1	1	1	98	98	1	98	1	98	1	98	1	98	98	98	0
1058	SAN JERONIMO	5656	LA CLARITA	43	2	B	2	18972	5	96	4									3		500	2000	2500	4	1	1	1	1	1	1	1	1	98	98	1	98	2	1	1	98	1	98	98	98	2	4	1	1
1071	SAN JERONIMO	5656	ALTO COLORADO	3	2	B	1	18972	5	96	7									5		1000	2000	4000	4	1	1	1	1	1	1	1	1	96	96	1	96	0	96	1	96	0	96	96	96	1	1	1	1
436	SOPETRAN	5761	GUAYABAL-ROJAS	36	1	96	14	18963	5	5	1	VERDE	24	1	1000	1600	3200	640	1640						4	1	1	1	1	1	1	1	1	98	98	1	98	1	98	1	98	1	98	98	98	0
139	SAN JERONIMO	5656	BUENOS AIRES	9	1	96	10	18970	5	5	4	VERDE	12	4	1450	4310	8620	1724	3174						4	1	1	1	1	1	1	1	1	98	98	1	98	1	98	1	98	1	98	98	98	2	4	1	1
413	SOPETRAN	5761	GUAYABAL-LA AGUADA	23	1	96	1	18963	3	2	3	AZUL	19	3	800	1700	3400	680	1480						1	4	3	3	3	3	3	3	1	98	98	1	98	1	98	1	98	1	98	98	98	2	1	4	4
383	SOPETRAN	5761	GUAYABAL-LA BRUNERA	25	2	A	5	18964	4	96	3									10	2500	500	2500	5000	1	1	1	1	1	1	1	1	1	98	98	1	98	2	1	1	98	1	98	98	98	3	1	1	1
1085	SOPETRAN	5761	GUAYABAL-LA BRUNERA	25	2	B	5	18964	3	96	1									4		100	2000	1300	3	1	1	1	1	1	1	1	1	98	98	1	98	1	98	1	98	1	98	98	98	3	2	1	2
112	SAN JERONIMO	5656	BUENOS AIRES	9	1	96	3	18969	7	2	2	AZUL	7	2	600	4300	8600	1720	2320						4	1	1	1	1	3	1	3	1	98	98	1	98	1	98	1	98	1	98	98	98	6	4	1	1
466	SOPETRAN	5761	EL MESTIZO	62	1	96	11	18962	3	3	1	ROJO	30	1	1000	1400	2800	560	1560						4	1	1	1	1	1	1	1	1	96	96	1	96	0	96	1	96	0	96	96	96	5	4	1	1
366	SOPETRAN	5761	GUAYABAL-ROJAS	36	2	A	5	18963	7	96	6									2	1000	2000	2500	3500	1	1	1	1	4	4	4	4	1	98	0	1	98	2	1	1	98	1	98	98	98	2	4	1	1
461	SOPETRAN	5761	GUAYABAL-ROJAS	36	1	96	13	18982	4	1	1	AMARILLO	29	1	1000	2900	5800	1160	2160						1	1	1	1	1	1	1	1	1	98	98	1	98	2	99	1	98	1	98	98	98	3	1	3	4
126	SAN JERONIMO	5656	BUENOS AIRES PARTE ALTA	10	1	96	3	18970	1	3	1	ROJO	10	1	1100	3900	7800	1560	2670						1	3	3	3	4	1	4	4	1	98	98	1	98	1	98	1	98	1	98	98	98	5	1	3	1
401	SOPETRAN	5761	GUAYABAL-LOS POMOS	30	1	96	5	18963	1	1	1	AMARILLO	17	1	1400	3150	6300	1260	2660						4	1	1	1	4	4	1	4	1	98	98	1	98	1	98	1	98	1	98	98	98	3	3	3	1
1042	SAN JERONIMO	5656	LA CLARITA	43	2	B	3	18971	4	96	8									7		2000	6000	3000	2	1	1	1	4	4	4	4	1	96	96	1	96	0	96	1	96	0	96	96	96	4	4	1	1
151	SAN JERONIMO	5656	ALTO COLORADO	3	1	96	5	18970	2	2	1	AZUL	15	1	1300	2980	5960	1192	2492						2	1	1	1	1	1	1	1	1	98	98	1	98	1	98	1	98	1	98	98	98	3	1	1	1
1097	SOPETRAN	5761	GUAYABAL-ROJAS	36	2	B	6	18965	5	96	3									2		200	500	3100	2	1	1	1	1	1	1	1	1	96	96	1	96	0	96	1	96	0	96	96	96	3	1	1	1
106	SAN JERONIMO	5656	EL CEDRAL	17	1	96	9	18969	1	3	1	ROJO	6	1	500	5200	10400	2080	2580						1	3	2	1	1	4	1	3	1	98	98	1	98	1	98	1	98	1	98	98	98	3	4	3	1
441	SOPETRAN	5761	GUAYABAL-ROJAS	36	1	96	3	18968	3	1	1	AMARILLO	25	1	500	5800	11600	2320	2820						1	2	1	3	1	2	1	1	1	98	98	1	98	2	1	1	96	0	96	96	96	1	1	2	1
118	SAN JERONIMO	5656	LA CLARITA	43	1	96	9	18969	5	5	3	VERDE	8	3	1000	1800	3600	720	1720						4	1	1	1	1	1	1	1	1	98	98	1	98	1	98	1	98	1	98	98	98	5	4	1	1
121	SAN JERONIMO	5656	LA CLARITA	43	1	96	13	18970	4	1	1	AMARILLO	9	1	300	6000	12000	2400	2700						4	1	1	1	1	1	1	1	1	96	96	1	96	3	1	1	96	0	96	96	96	4	4	1	1
138	SAN JERONIMO	5656	BUENOS AIRES	9	1	96	8	18970	5	5	3	VERDE	12	3	80	4420	8840	1768	1848						1	1	1	1	1	1	1	1	1	98	98	1	98	1	98	1	98	1	98	98	98	4	1	1	1
431	SOPETRAN	5761	GUAYABAL-ROJAS	36	1	96	9	18963	3	2	1	AZUL	23	1	1400	1500	3000	600	2000						4	1	1	1	4	4	1	4	1	98	98	1	98	1	98	1	98	1	98	98	98	2	4	4	1
369	SOPETRAN	5761	GUAYABAL-LA ANTENA	24	2	A	5	18964	1	96	9									3	1000	2000	2000	3000	1	1	1	1	1	1	1	1	1	98	98	1	98	1	98	1	98	1	98	98	98	4	4	1	1
110	SAN JERONIMO	5656	EL CEDRAL	17	1	96	5	18969	1	3	5	ROJO	6	5	200	4200	8400	1680	1880						4	1	1	1	1	1	1	1	1	98	98	1	98	1	98	1	98	1	98	98	98	10	4	1	1
451	SOPETRAN	5761	GUAYABAL-LA CEJA	26	1	96	12	18962	3	2	1	AZUL	27	1	500	3300	6600	1320	1820						1	1	1	1	2	3	1	3	1	98	98	1	98	1	98	1	98	1	98	98	98	2	1	3	2
1085	SOPETRAN	5761	GUAYABAL-LA BRUNERA	25	2	B	1	18964	3	96	1									4		500	2000	2500	3	1	1	1	1	1	1	1	1	98	98	1	98	1	98	1	98	1	98	98	98	3	2	1	2
112	SAN JERONIMO	5656	BUENOS AIRES	9	1	96	11	18969	7	2	2	AZUL	7	2	750	5100	10200	2040	2790						4	1	1	1	1	3	1	3	1	98	98	1	98	1	98	1	98	1	98	98	98	6	4	1	1
433	SOPETRAN	5761	GUAYABAL-ROJAS	36	1	96	11	18963	5	2	3	AZUL	23	3	1000	1900	3800	760	1760						4	1	1	1	1	1	1	1	1	98	98	1	98	1	98	1	98	1	98	98	98	2	4	1	1
147	SAN JERONIMO	5656	BUENOS AIRES	9	1	96	2	18970	1	3	2	ROJO	14	2	1000	5000	10000	2000	3000						4	1	1	1	1	1	1	1	1	98	98	1	98	1	98	1	98	1	98	98	98	3	4	1	1
409	SOPETRAN	5761	GUAYABAL-LA AGUADA	23	1	96	6	18963	7	3	4	ROJO	18	4	1200	3300	6600	1320	2520						2	3	1	1	3	1	1	1	1	98	98	1	98	1	98	1	98	1	98	98	98	3	1	1	1
406	SOPETRAN	5761	GUAYABAL-ROJAS	36	1	96	2	18963	1	3	1	ROJO	18	1	200	3400	6800	1360	1560						1	1	1	1	1	1	1	1	1	98	98	1	98	1	98	1	98	1	98	98	98	0
409	SOPETRAN	5761	GUAYABAL-LA AGUADA	23	1	96	12	18963	7	3	4	ROJO	18	4	1100	4450	8900	1780	2880						2	3	1	1	3	1	1	1	1	98	98	1	98	1	98	1	98	1	98	98	98	3	1	1	1
370	SOPETRAN	5761	GUAYABAL-ROJAS	36	2	A	6	18964	4	96	10									7	2100	900	3000	5100									1	98	98	1	98	2	1	1	98	1	98	98	98	8	4	1	1
1054	SAN JERONIMO	5656	ALTO COLORADO	3	2	B	6	18970	5	96	10									6		2800	1500	9900	2	1	1	1	1	1	1	1	1	98	98	1	98	1	98	1	98	1	98	98	98	6	4	1	1
440	SOPETRAN	5761	GUAYABAL-ROJAS	36	1	96	9	18963	5	5	5	VERDE	24	5	0	4875	9750	1950	1950						2	3	1	3	1	1	1	1	1	98	98	1	98	1	98	1	98	1	98	98	98	0
421	SOPETRAN	5761	GUAYABAL-ROJAS	36	1	96	4	18963	1	1	1	AMARILLO	21	1	500	3300	6600	1320	1820						1	1	1	1	1	4	1	1	1	98	98	1	98	1	98	1	98	1	98	98	98	1	4	1	1
1095	SOPETRAN	5761	GUAYABAL-ROJAS	36	2	B	1	18965	5	96	1									10		200	200	3400	4	1	1	1	1	1	1	1	1	96	96	1	96	0	96	1	96	0	96	96	96	2	4	1	1
465	SOPETRAN	5761	GUAYABAL-ROJAS	36	1	96	3	18962	3	1	5	AMARILLO	29	5	500	4300	8600	1720	2220						4	1	1	1	1	1	1	1	1	98	98	1	98	1	98	1	98	1	98	98	98	3	4	1	1
136	SAN JERONIMO	5656	BUENOS AIRES	9	1	96	5	18970	5	5	1	VERDE	12	1	300	4950	9900	1980	2280						3	1	1	1	1	1	1	1	1	98	98	1	98	1	98	1	98	1	98	98	98	3	4	1	1
430	SOPETRAN	5761	GUAYABAL-ROJAS	36	1	96	8	18963	1	3	5	ROJO	22	5	3	2247	4494	899	2396						3	3	1	1	3	3	2	2	1	98	98	1	98	3	1	1	98	1	98	98	98	6	3	3	1
85	SAN JERONIMO	5656	ALTO COLORADO	3	1	96	10	18969	7	1	5	AMARILLO	1	5	1400	2760	5520	1104	2504						4	1	1	1	1	1	1	1	1	98	98	1	98	1	98	1	98	1	98	98	98	2	4	1	1
433	SOPETRAN	5761	GUAYABAL-ROJAS	36	1	96	2	18963	5	2	3	AZUL	23	3	1000	2500	5000	1000	2000						4	1	1	1	1	1	1	1	1	98	98	1	98	1	98	1	98	1	98	98	98	2	4	1	1
432	SOPETRAN	5761	GUAYABAL-ROJAS	36	1	96	10	18963	3	2	2	AZUL	23	2	900	2100	4200	840	1740						4	1	1	1	1	1	1	1	1	96	96	1	96	0	96	1	96	0	96	96	96	4	1	1	1
439	SOPETRAN	5761	GUAYABAL-LOS POMOS	30	1	96	6	18963	5	5	4	VERDE	24	4	25	2775	5550	1110	1135						4	1	1	1	1	1	1	1	1	96	96	1	96	0	96	1	96	0	96	96	96	1	4	1	1
143	SAN JERONIMO	5656	EL CEDRAL	17	1	96	7	18970	4	1	3	AMARILLO	13	3	300	5000	10000	2000	2300						3	1	1	1	1	3	1	1	1	98	98	1	98	3	1	3	1	3	1	98	98	3	1	1	1
323	SOPETRAN	5761	GUAYABAL-ROJAS	36	2	A	6	18965	1	96	3									1	3000	0	400	3400	3	1	1	1	1	4	1	2	1	98	98	1	98	1	98	1	98	1	98	98	98	0
139	SAN JERONIMO	5656	BUENOS AIRES	9	1	96	3	18970	5	5	4	VERDE	12	4	1500	4800	9600	1920	3420						4	1	1	1	1	1	1	1	1	98	98	1	98	1	98	1	98	1	98	98	98	2	4	1	1
152	SAN JERONIMO	5656	ALTO COLORADO	3	1	96	12	18970	2	2	2	AZUL	15	2	500	4420	8840	1768	2268						4	1	1	1	1	1	3	2	1	96	96	1	96	0	96	1	96	0	96	96	96	3	4	1	1
155	SAN JERONIMO	5656	BUENOS AIRES PARTE BAJA	11	1	96	1	18970	7	2	5	AZUL	15	5	60	3340	6680	1336	1396						3	1	1	3	1	4	4	4	1	98	1	3	1	3	1	1	98	1	98	98	98	6	1	4	3
1111	SOPETRAN	5761	GUAYABAL-ROJAS	36	2	B	3	18965	3	96	7									4		700	1000	4100	4	1	1	1	3	2	1	1	1	98	98	1	98	1	98	1	98	1	98	98	98	8	4	1	1
90	SAN JERONIMO	5656	BUENOS AIRES	9	1	96	14	18969	1	3	5	ROJO	2	5	900	3700	7400	1480	2380						3	3	4	4	3	3	4	4	1	98	98	1	98	1	98	1	98	1	98	98	98	4	1	4	4
1052	SAN JERONIMO	5656	BUENOS AIRES	9	2	B	5	18971	4	96	8									9		500	1500	3000	4	1	1	1	1	1	1	1	1	98	98	1	98	3	96	1	98	1	98	98	98	10	4	1	1
1035	SAN JERONIMO	5656	BUENOS AIRES	9	2	B	2	18971	5	96	1									8		1500	3000	4500	3	1	1	1	1	3	1	1	1	98	98	1	98	1	98	1	98	1	98	98	98	0
1101	SOPETRAN	5761	GUAYABAL-ROJAS	36	2	B	5	18965	4	96	7									7		1300	1900	5000	4	1	1	1	4	4	4	4	1	98	98	1	98	3	1	1	98	1	98	98	98	2	4	1	1
423	SOPETRAN	5761	GUAYABAL-LA PENA	35	1	96	6	18963	4	1	3	AMARILLO	21	3	500	3000	6000	1200	1700						1	1	1	2	4	4	1	1	1	96	96	1	96	0	96	1	96	0	96	96	96	4	2	1	1
406	SOPETRAN	5761	GUAYABAL-ROJAS	36	1	96	11	18963	1	3	1	ROJO	18	1	500	3400	6800	1360	1860						1	1	1	1	1	1	1	1	1	98	98	1	98	1	98	1	98	1	98	98	98	0
447	SOPETRAN	5761	GUAYABAL-LAS CRUCES	28	1	96	5	18962	7	3	2	ROJO	26	2	900	3900	7800	1560	2460						4	1	1	1	1	1	1	1	1	98	98	1	98	1	98	1	98	1	98	98	98	3	4	1	1
1068	SAN JERONIMO	5656	EL CEDRAL	17	2	B	3	18972	5	96	4									7		0	500	2500	3	1	1	1	1	2	1	1	1	98	1	1	98	1	98	1	98	1	98	98	98	3	4	1	1
149	SAN JERONIMO	5656	LA CLARITA	43	1	96	13	18970	1	3	4	ROJO	14	4	500	4250	8500	1700	2200						4	1	1	1	1	1	1	1	1	98	98	1	98	1	98	1	98	1	98	98	98	2	4	1	1
443	SOPETRAN	5761	GUAYABAL-ROJAS	36	1	96	4	18962	3	1	3	AMARILLO	25	3	1000	4400	8800	1760	2760						1	1	1	1	3	3	1	1	1	98	98	1	98	1	98	1	98	1	98	98	98	5	4	1	1
440	SOPETRAN	5761	GUAYABAL-ROJAS	36	1	96	8	18963	5	5	5	VERDE	24	5	0	4275	8550	1710	1710						2	3	1	3	1	1	1	1	1	98	98	1	98	1	98	1	98	1	98	98	98	0
208	SAN JERONIMO	5656	LA CLARITA	43	2	A	2	18972	1	96	8									5	2000	1000	5000	7000	4	1	1	1	1	1	1	1	1	98	98	1	98	1	98	1	98	1	98	98	98	4	4	1	1
100	SAN JERONIMO	5656	BUENOS AIRES	9	1	96	3	18969	5	5	5	VERDE	4	5	1300	2400	4800	960	2260						4	1	1	1	1	1	1	1	1	98	98	2	1	3	1	1	98	1	98	98	98	3	4	1	1
452	SOPETRAN	5761	GUAYABAL-MALPASO	33	1	96	1	18962	3	2	2	AZUL	27	2	500	4100	8200	1640	2140						4	1	1	1	1	3	1	1	1	98	98	1	98	1	98	1	98	1	98	98	98	1	4	1	1
409	SOPETRAN	5761	GUAYABAL-LA AGUADA	23	1	96	14	18963	7	3	4	ROJO	18	4	0	5350	10700	2140	2140						2	3	1	1	3	1	1	1	1	98	98	1	98	1	98	1	98	1	98	98	98	3	1	1	1
229	SAN JERONIMO	5656	ALTO COLORADO	3	2	A	4	18972	1	96	9									8	1800	1200	1200	3000	4	1	1	1	1	4	1	1	1	98	98	1	98	1	98	1	98	1	98	98	98	1	4	1	1
407	SOPETRAN	5761	GUAYABAL-ROJAS	36	1	96	3	18963	1	3	2	ROJO	18	2	1000	3600	7200	1440	2440						4	1	1	1	4	4	4	4	1	98	98	1	98	1	98	1	98	1	98	98	98	0
143	SAN JERONIMO	5656	EL CEDRAL	17	1	96	12	18970	4	1	3	AMARILLO	13	3	300	4900	9800	1960	2260						3	1	1	1	1	3	1	1	1	98	98	1	98	3	1	3	1	3	1	98	98	3	1	1	1
103	SAN JERONIMO	5656	BUENOS AIRES	9	1	96	6	18969	5	1	3	AMARILLO	5	3	500	4500	9000	1800	2300						4	1	1	1	1	1	1	1	1	96	96	1	96	0	96	1	96	0	96	96	96	8	4	1	1
416	SOPETRAN	5761	GUAYABAL	19	1	96	5	18963	5	5	1	VERDE	20	1	1000	1300	2600	520	1520						4	1	1	1	4	1	1	1	1	98	98	1	98	1	98	1	98	1	98	98	98	1	4	1	1
1049	SAN JERONIMO	5656	ALTO COLORADO	3	2	B	2	18971	5	96	5									2		1500	3000	4500	4	1	1	1	1	3	3	3	1	98	98	1	98	1	98	1	98	1	98	98	98	2	3	1	1
90	SAN JERONIMO	5656	BUENOS AIRES	9	1	96	7	18969	1	3	5	ROJO	2	5	1000	2950	5900	1180	2180						3	3	4	4	3	3	4	4	1	98	98	1	98	1	98	1	98	1	98	98	98	4	1	4	4
469	SOPETRAN	5761	GUAYABAL-ROJAS	36	1	96	3	18962	1	3	4	ROJO	30	4	1000	3000	6000	1200	2200						2	3	1	1	4	4	1	1	1	98	98	1	98	3	96	1	98	1	98	98	98	8	1	4	4
480	SOPETRAN	5761	GUAYABAL-LOS POMOS	30	1	96	1	18962	8	5	5	VERDE	32	5	500	4900	9800	1960	2460						1	1	1	1	1	1	1	1	1	98	98	1	98	3	1	1	98	1	98	98	98	0
99	SAN JERONIMO	5656	BUENOS AIRES	9	1	96	11	18969	5	5	4	VERDE	4	4	1300	2400	4800	960	2260						2	1	1	1	1	2	1	3	1	98	98	1	98	1	98	1	98	1	98	98	98	5	1	3	3
99	SAN JERONIMO	5656	BUENOS AIRES	9	1	96	13	18969	5	5	4	VERDE	4	4	1250	1950	3900	780	2030						2	1	1	1	1	2	1	3	1	98	98	1	98	1	98	1	98	1	98	98	98	5	1	3	3
475	SOPETRAN	5761	GUAYABAL-LA AGUADA	23	1	96	8	18962	3	2	5	AZUL	31	5	1000	3000	6000	1200	2200						3	1	1	2	1	2	1	1	1	96	96	1	96	0	96	1	96	0	96	96	96	1	4	1	1
385	SOPETRAN	5761	GUAYABAL-ROJAS	36	2	A	3	18964	4	96	5									4	1500	1500	500	2000	4	1	1	1	1	1	1	1	1	98	98	1	98	1	98	1	98	1	98	98	98	1	4	1	1
415	SOPETRAN	5761	GUAYABAL	37	1	96	5	18963	3	2	5	AZUL	19	5	1000	1450	2900	580	1580						4	1	1	1	1	1	1	1	1	98	1	1	96	2	1	1	98	1	98	98	98	3	4	1	1
412	SOPETRAN	5761	GUAYABAL-ROJAS	36	1	96	2	18963	3	2	2	AZUL	19	2	1500	1800	3600	720	2220						4	1	1	3	1	3	1	1	1	96	96	1	98	1	98	1	98	1	98	98	98	1	4	3	3
109	SAN JERONIMO	5656	BUENOS AIRES PARTE ALTA	10	1	96	14	18969	7	3	4	ROJO	6	4	1300	3900	7800	1560	2860						4	1	1	1	1	1	1	1	1	96	96	1	96	0	96	1	96	0	96	96	96	4	4	1	1
440	SOPETRAN	5761	GUAYABAL-ROJAS	36	1	96	4	18963	5	5	5	VERDE	24	5	0	4875	9750	1950	1950						2	3	1	3	1	1	1	1	1	98	98	1	98	1	98	1	98	1	98	98	98	0
81	SAN JERONIMO	5656	EL CEDRAL	17	1	96	7	18969	4	1	1	AMARILLO	1	1	1000	2900	5800	1160	2160						4	1	1	1	1	1	1	1	1	98	98	1	98	3	1	1	96	0	96	96	96	7	4	1	1
1097	SOPETRAN	5761	GUAYABAL-ROJAS	36	2	B	1	18965	5	96	3									8		2500	1000	9500	2	1	1	1	1	1	1	1	1	96	96	1	96	0	96	1	96	0	96	96	96	3	1	1	1
107	SAN JERONIMO	5656	EL CEDRAL	17	1	96	4	18969	1	3	2	ROJO	6	2	1200	4400	8800	1760	2960						2	1	1	1	3	3	3	3	1	98	98	1	98	1	98	1	98	1	98	98	98	6	4	1	1
1072	SAN JERONIMO	5656	EL CEDRAL	17	2	B	6	18972	5	96	8									8		3000	1000	11000	4	1	1	1	1	1	1	1	1	98	98	1	98	1	98	1	98	1	98	98	98	4	4	1	1
89	SAN JERONIMO	5656	LA CLARITA	43	1	96	7	18969	4	3	4	ROJO	2	4	700	2950	5900	1180	1880						1	4	1	1	1	1	1	1	1	96	96	1	96	0	96	1	96	0	96	96	96	3	4	1	1
454	SOPETRAN	5761	GUAYABAL-LOS POMOS	30	1	96	4	18962	7	2	4	AZUL	27	4	200	3300	6600	1320	1520						4	1	1	1	1	1	1	1	1	98	98	3	1	3	1	1	98	1	98	98	98	1	4	1	1
222	SAN JERONIMO	5656	BUENOS AIRES	9	2	A	5	18972	4	96	2									2	2500	500	2000	4500	1	1	1	1	1	1	1	1	1	98	98	1	98	3	1	1	98	1	98	98	98	6	4	1	1
456	SOPETRAN	5761	EL MESTIZO	62	1	96	1	18962	5	5	1	VERDE	28	1	1000	2400	4800	960	1160						2	1	1	1	1	4	1	1	1	96	96	1	96	0	96	1	96	0	96	96	96	4	4	1	1
250	SOPETRAN	5761	GUAYABAL-LA AGUADA	23	3	A	1	18966	6	96	3									6	30000	30000		30000	4	1	1	1	1	1	1	1	1	98	98	1	98	2	1	1	98	1	98	98	98	1	4	1	1
155	SAN JERONIMO	5656	BUENOS AIRES PARTE BAJA	11	1	96	3	18970	7	2	5	AZUL	15	5	100	3200	6400	1280	1380						3	1	1	3	1	4	4	4	1	98	1	3	1	3	1	1	98	1	98	98	98	6	1	4	3
428	SOPETRAN	5761	GUAYABAL-CHIVIGUACO	22	1	96	13	18963	3	3	3	ROJO	22	3	1400	2100	4200	840	2240						2	4	4	1	1	4	2	4	1	96	96	1	96	0	96	1	96	0	96	96	96	9	2	3	1
434	SOPETRAN	5761	GUAYABAL-LOS POMOS	30	1	96	7	18963	3	2	4	AZUL	23	4	1000	1600	3200	640	1640						1	1	1	1	4	4	4	4	1	98	98	1	98	1	98	1	98	1	98	98	98	2	1	1	1
137	SAN JERONIMO	5656	BUENOS AIRES	9	1	96	14	18970	1	5	2	VERDE	12	2	1400	4085	8170	1634	3034						4	1	1	1	1	1	1	1	1	98	98	1	98	1	98	1	98	1	98	98	98	2	4	1	1
1080	SOPETRAN	5761	GUAYABAL-LA BRUNERA	25	2	B	1	18964	5	96	6									10		1500	500	7000	4	1	1	1	1	1	1	1	1	98	98	1	98	3	1	1	98	1	98	98	98	0
150	SAN JERONIMO	5656	BUENOS AIRES PARTE ALTA	10	1	96	7	18970	1	3	5	ROJO	14	5	1000	4450	8900	1780	2780						4	1	1	3	1	1	1	1	1	98	98	1	98	1	98	1	98	1	98	98	98	3	4	1	1
185	SAN JERONIMO	5656	ALTO COLORADO	3	2	A	5	18971	2	96	5									2	1800	1200	800	2600	4	1	1	1	1	3	1	1	1	96	96	1	96	0	96	1	96	0	96	96	96	2	4	1	1
1084	SOPETRAN	5761	GUAYABAL-LA BRUNERA	25	2	B	2	18964	3	96	10									7		1000	1000	5000	2	1	1	1	1	1	1	1	1	98	98	1	98	1	98	1	98	1	98	98	98	2	4	1	1
115	SAN JERONIMO	5656	EL CEDRAL	17	1	96	11	18969	2	2	5	AZUL	7	5	400	5100	10200	2040	2440						1	1	1	1	1	4	3	3	1	96	96	1	96	0	96	1	96	0	96	96	96	3	1	3	2
341	SOPETRAN	5761	GUAYABAL-ROJAS	36	2	A	6	18965	4	96	1									1	2800	200	300	3100	1	1	1	1	1	1	1	1	1	98	98	1	98	3	1	1	98	1	98	98	98	3	4	1	1
477	SOPETRAN	5761	GUAYABAL-LOS POMOS	30	1	96	7	18962	7	5	2	VERDE	32	2	1000	4900	9800	1960	2960						4	1	1	1	2	4	4	4	1	98	98	1	98	1	98	1	98	1	98	98	98	3	4	1	1
463	SOPETRAN	5761	GUAYABAL-PALENQUE	34	1	96	12	18962	7	1	3	AMARILLO	29	3	1200	3200	6400	1280	2480						1	3	1	3	4	4	3	2	1	98	98	2	0	2	0	1	98	2	1	98	98	5	1	3	1
109	SAN JERONIMO	5656	BUENOS AIRES PARTE ALTA	10	1	96	5	18969	7	3	4	ROJO	6	4	1000	4200	8400	1680	2680						4	1	1	1	1	1	1	1	1	96	96	1	96	0	96	1	96	0	96	96	96	4	4	1	1
348	SOPETRAN	5761	GUAYABAL-ROJAS	36	2	A	1	18965	4	96	8									3	500	2500	1000	1500	2	4	1	1	4	1	1	1	1	98	98	1	98	3	1	1	98	1	98	98	98	3	1	3	1
153	SAN JERONIMO	5656	BUENOS AIRES PARTE ALTA	10	1	96	9	18970	2	2	3	AZUL	15	3	1300	2950	5900	1180	2480						4	1	1	1	1	1	1	1	1	98	98	1	98	1	98	1	98	1	98	98	98	2	1	3	3
467	SOPETRAN	5761	GUAYABAL-ROJAS	36	1	96	13	18962	7	3	2	ROJO	30	2	1400	2400	4800	960	2360						4	1	1	1	1	1	1	1	1	98	98	1	98	1	98	1	98	1	98	98	98	3	4	1	1
1112	SOPETRAN	5761	MONTEGRANDE	63	2	B	6	18965	1	96	8									9		1000	1000	5000	4	1	1	1	1	3	1	1	1	98	98	1	98	1	98	1	98	1	98	98	98	3	4	1	1
120	SAN JERONIMO	5656	BUENOS AIRES	9	1	96	2	18969	5	5	5	VERDE	8	5	1000	1500	3000	600	1600						4	1	1	1	1	2	1	1	1	98	98	1	98	1	98	1	98	1	98	98	98	3	4	1	1
444	SOPETRAN	5761	GUAYABAL-LOS POMOS	30	1	96	14	18962	4	1	4	AMARILLO	25	4	200	3200	6400	1280	1480						4	1	1	1	1	4	1	1	1	98	98	1	98	3	98	1	98	1	98	98	98	4	4	1	1
450	SOPETRAN	5761	GUAYABAL-LA CEJA	26	1	96	1	18962	1	3	5	ROJO	26	5	500	4200	8400	1680	2180						1	1	1	1	1	1	1	1	1	98	98	1	98	1	98	1	98	1	98	98	98	2	4	1	1
1048	SAN JERONIMO	5656	BUENOS AIRES	9	2	B	1	18971	5	96	4									10		2500	6000	4500	1	1	1	3	1	1	3	1	1	98	98	1	98	1	98	1	98	1	98	98	98	4	4	1	1
111	SAN JERONIMO	5656	BUENOS AIRES PARTE ALTA	10	1	96	15	18969	2	2	1	AZUL	7	1	100	3900	7800	1560	1660						1	1	1	1	1	1	1	1	1	96	96	1	96	0	96	1	96	0	96	96	96	6	1	1	1
1076	SOPETRAN	5761	GUAYABAL-LOS POMOS	30	2	B	2	18964	1	96	2									6		1500	2500	5000	1	1	1	1	1	3	1	1	1	98	98	1	98	1	98	1	98	1	98	98	98	3	4	1	1
96	SAN JERONIMO	5656	ALTO COLORADO	3	1	96	13	18969	5	5	1	VERDE	4	1	100	1950	3900	780	880						3	3	2	1	1	3	1	3	1	98	98	1	98	2	1	1	98	1	98	98	98	5	3	1	1
443	SOPETRAN	5761	GUAYABAL-ROJAS	36	1	96	10	18962	3	1	3	AMARILLO	25	3	1300	2700	5400	1080	2380						1	1	1	1	3	3	1	1	1	98	98	1	98	1	98	1	98	1	98	98	98	5	4	1	1
107	SAN JERONIMO	5656	EL CEDRAL	17	1	96	15	18969	1	3	2	ROJO	6	2	0	6000	1200	2400	2400						2	1	1	1	3	3	3	3	1	98	98	1	98	1	98	1	98	1	98	98	98	6	4	1	1
422	SOPETRAN	5761	GUAYABAL-PALENQUE	34	1	96	6	18963	4	1	2	AMARILLO	21	2	1300	3000	6000	1200	2500						1	4	1	4	4	4	4	4	1	98	98	1	98	1	98	1	98	1	98	98	98	9	1	4	2
466	SOPETRAN	5761	EL MESTIZO	62	1	96	1	18962	3	3	1	ROJO	30	1	1000	3000	6000	1200	2200						4	1	1	1	1	1	1	1	1	96	96	1	96	0	96	1	96	0	96	96	96	5	4	1	1
349	SOPETRAN	5761	GUAYABAL-CHACHAFRUTO	21	2	A	3	18965	7	96	9									6	2700	300	3000	5700	4	1	1	1	1	1	1	1	1	98	1	1	98	3	1	1	98	1	98	98	98	5	4	1	1
150	SAN JERONIMO	5656	BUENOS AIRES PARTE ALTA	10	1	96	4	18970	1	3	5	ROJO	14	5	100	4100	8200	1640	1740						4	1	1	3	1	1	1	1	1	98	98	1	98	1	98	1	98	1	98	98	98	3	4	1	1
63	SAN JERONIMO	5656	BUENOS AIRES	9	3	A	1	18973	5	96	1									8	50000	10000		50000	4	1	1	1	4	3	1	1	1	96	96	1	96	0	96	1	96	0	96	96	96	6	4	1	1
464	SOPETRAN	5761	GUAYABAL-MALPASO	33	1	96	5	18962	1	1	4	AMARILLO	29	4	800	4350	8700	1740	2540						4	1	1	1	1	1	1	1	1	98	98	1	98	1	98	1	98	1	98	98	98	6	4	1	1
278	SOPETRAN	5761	GUAYABAL-LA BRUNERA	25	3	A	1	18966	1	96	14									15	45000	15000		45000	2	1	1	1	1	1	1	1	1	98	98	1	98	1	98	1	98	1	98	98	98	2	4	1	1
150	SAN JERONIMO	5656	BUENOS AIRES PARTE ALTA	10	1	96	9	18970	1	3	5	ROJO	14	5	1200	2850	5700	1140	2340						4	1	1	3	1	1	1	1	1	98	98	1	98	1	98	1	98	1	98	98	98	3	4	1	1
134	SAN JERONIMO	5656	ALTO COLORADO	3	1	96	7	18970	5	2	4	AZUL	11	4	0	2950	5900	1180	1180						4	1	4	1	3	3	1	1	1	96	96	1	96	0	96	1	96	0	96	96	96	3	4	3	3
439	SOPETRAN	5761	GUAYABAL-LOS POMOS	30	1	96	13	18963	5	5	4	VERDE	24	4	20	2980	5960	1192	1212						4	1	1	1	1	1	1	1	1	96	96	1	96	0	96	1	96	0	96	96	96	1	4	1	1
361	SOPETRAN	5761	GUAYABAL-ROJAS	36	2	A	1	18964	1	96	1									5	1500	1500	1000	2500	1	1	1	1	1	1	1	1	1	98	98	1	98	1	98	1	98	1	98	98	98	2	4	1	1
94	SAN JERONIMO	5656	LA CLARITA	43	1	96	14	18939	2	2	4	AZUL	3	4	1200	3650	7300	1460	2660						4	1	1	1	1	1	1	1	1	96	96	1	96	0	96	1	96	0	96	96	96	4	4	1	1
133	SAN JERONIMO	5656	BUENOS AIRES PARTE BAJA	11	1	96	10	18970	2	2	3	AZUL	11	3	600	2000	4000	800	1400						4	3	3	1	1	3	1	1	1	98	98	1	98	3	1	1	98	1	98	98	98	3	4	1	1
159	SAN JERONIMO	5656	BUENOS AIRES	9	1	96	5	18970	5	5	4	VERDE	16	4	1000	4598	9196	1839	2839						4	1	1	1	1	1	1	1	1	98	98	1	98	1	98	1	98	1	98	98	98	3	4	1	1
102	SAN JERONIMO	5656	LA CLARITA	43	1	96	5	18969	1	1	2	AMARILLO	5	2	500	4200	8400	1680	2180						4	1	1	1	1	1	1	1	1	98	98	1	98	1	98	1	98	1	98	98	98	6	4	1	1
454	SOPETRAN	5761	GUAYABAL-LOS POMOS	30	1	96	3	18962	7	2	4	AZUL	27	4	500	4700	9400	1880	2380						4	1	1	1	1	1	1	1	1	98	98	3	1	3	1	1	98	1	98	98	98	1	4	1	1
342	SOPETRAN	5761	GUAYABAL-ROJAS	36	2	A	6	18965	7	96	2									3	2800	200	500	3300	4	1	1	1	1	1	1	3	1	98	98	1	98	1	98	1	98	1	98	98	98	1	4	1	1
451	SOPETRAN	5761	GUAYABAL-LA CEJA	26	1	96	6	18962	3	2	1	AZUL	27	1	500	2300	4600	920	1420						1	1	1	1	2	3	1	3	1	98	98	1	98	1	98	1	98	1	98	98	98	2	1	3	2
401	SOPETRAN	5761	GUAYABAL-LOS POMOS	30	1	96	4	18963	1	1	1	AMARILLO	17	1	1300	2350	4700	940	2240						4	1	1	1	4	4	1	4	1	98	98	1	98	1	98	1	98	1	98	98	98	3	3	3	1
345	SOPETRAN	5761	GUAYABAL-ROJAS	36	2	A	6	18965	4	96	5									6	2800	200	3000	5800	4	1	1	1	1	1	1	1	1	96	96	1	96	0	96	1	96	0	96	96	96	1	4	1	1
449	SOPETRAN	5761	GUAYABAL	19	1	96	1	18962	1	3	4	ROJO	26	4	1200	4200	8400	1680	2880						4	1	1	1	1	1	1	1	1	98	98	1	98	1	98	1	98	1	98	98	98	0
119	SAN JERONIMO	5656	EL CEDRAL	17	1	96	12	18969	5	5	4	VERDE	8	4	1000	1700	3400	680	1680						4	1	1	1	1	1	1	1	1	98	98	1	98	1	98	1	98	1	98	98	98	4	4	1	1
430	SOPETRAN	5761	GUAYABAL-ROJAS	36	1	96	6	18963	1	3	5	ROJO	22	5	0	2950	5900	1180	2680						3	3	1	1	3	3	2	2	1	98	98	1	98	3	1	1	98	1	98	98	98	6	3	3	1
438	SOPETRAN	5761	GUAYABAL-LAS CRUCES	28	1	96	4	18963	5	5	3	VERDE	24	3	400	2900	5800	1160	1560						4	1	1	1	1	1	1	1	1	96	96	1	96	0	96	1	96	0	96	96	96	1	4	1	1
343	SAN JERONIMO	5656	MESTIZO	62	2	A	1	18965	1	96	3									5	1000	2000	1000	2000	4	1	1	1	1	3	1	1	1	98	98	1	98	1	98	1	98	1	98	98	98	3	4	1	1
407	SOPETRAN	5761	GUAYABAL-ROJAS	36	1	96	10	18963	1	3	2	ROJO	18	2	1400	4000	8000	1600	3000						4	1	1	1	4	4	4	4	1	98	98	1	98	1	98	1	98	1	98	98	98	0
132	SAN JERONIMO	5656	BUENOS AIRES	9	1	96	14	18970	7	2	2	AZUL	11	2	1450	2000	4000	800	2250						4	1	1	1	1	3	1	4	1	98	98	3	1	1	1	1	98	1	98	98	98	4	1	1	1
111	SAN JERONIMO	5656	BUENOS AIRES PARTE ALTA	10	1	96	3	18969	2	2	1	AZUL	7	1	400	4300	8600	1720	2120						1	1	1	1	1	1	1	1	1	96	96	1	96	0	96	1	96	0	96	96	96	6	1	1	1
110	SAN JERONIMO	5656	EL CEDRAL	17	1	96	6	18969	1	3	5	ROJO	6	5	100	6000	12000	2400	2500						4	1	1	1	1	1	1	1	1	98	98	1	98	1	98	1	98	1	98	98	98	10	4	1	1
188	SAN JERONIMO	5656	BUENOS AIRES PARTE BAJA	11	2	A	5	18971	2	96	8									3	100	2900	5800	5900	1	1	1	1	1	1	1	1	1	96	96	1	96	0	96	1	96	0	96	96	96	3	4	1	1
133	SAN JERONIMO	5656	BUENOS AIRES PARTE BAJA	11	1	96	7	18970	2	2	3	AZUL	11	3	1400	2950	5900	1180	2580						4	3	3	1	1	3	1	1	1	98	98	1	98	3	1	1	98	1	98	98	98	3	4	1	1
145	SAN JERONIMO	5656	CAPELLANIA	13	1	96	8	18970	7	1	5	AMARILLO	13	5	100	5800	11600	2320	2420						4	1	1	1	1	1	1	1	1	96	96	1	96	0	96	1	96	0	96	96	96	3	4	1	1
144	SAN JERONIMO	5656	ALTO COLORADO	3	1	96	13	18970	4	1	4	AMARILLO	13	4	1500	4800	9600	1920	3420						1	1	1	1	1	1	1	1	1	98	98	1	98	3	1	1	98	1	98	98	98	3	1	1	1
344	SOPETRAN	5761	GUAYABAL-LA CEJA	26	2	A	1	18965	1	96	4									8	2500	500	500	3000	4	1	1	1	1	1	1	1	1	98	98	1	98	3	1	1	98	1	98	98	98	2	4	1	1
118	SAN JERONIMO	5656	LA CLARITA	43	1	96	1	18969	5	5	3	VERDE	8	3	1000	1600	3200	640	1640						4	1	1	1	1	1	1	1	1	98	98	1	98	1	98	1	98	1	98	98	98	5	4	1	1
222	SAN JERONIMO	5656	BUENOS AIRES	9	2	A	6	18972	4	96	2									4	2000	1000	1000	3000	1	1	1	1	1	1	1	1	1	98	98	1	98	3	1	1	98	1	98	98	98	6	4	1	1
480	SOPETRAN	5761	GUAYABAL-LOS POMOS	30	1	96	3	18962	8	5	5	VERDE	32	5	500	4800	9600	1920	2420						1	1	1	1	1	1	1	1	1	98	98	1	98	3	1	1	98	1	98	98	98	0
1094	SOPETRAN	5761	GUAYABAL-ROJAS	36	2	B	3	18964	7	96	10									3		500	3500	1000	4	1	1	1	1	1	1	1	1	98	98	1	98	1	98	1	98	1	98	98	98	3	4	1	1
1071	SAN JERONIMO	5656	ALTO COLORADO	3	2	B	2	18972	5	96	7									5		1000	4000	2000	4	1	1	1	1	1	1	1	1	96	96	1	96	0	96	1	96	0	96	96	96	1	1	1	1
182	SAN JERONIMO	5656	ALTO COLORADO	3	2	A	6	18971	4	96	2									8	2500	500	200	2700	4	1	1	1	1	1	1	1	1	98	98	1	98	3	1	1	98	1	98	98	98	5	4	1	1
113	SAN JERONIMO	5656	BUENOS AIRES PARTE ALTA	10	1	96	15	18969	2	2	3	AZUL	7	3	1000	3900	7800	1560	2560						3	1	1	1	4	4	3	3	1	96	96	1	96	0	96	1	96	0	96	96	96	2	1	4	4
203	SAN JERONIMO	5656	EL CEDRAL	17	2	A	4	18972	1	96	3									4	1500	1500	3000	4500	4	1	1	1	1	1	1	1	1	98	98	1	98	1	98	1	98	1	98	98	98	9	4	1	1
1084	SOPETRAN	5761	GUAYABAL-LA BRUNERA	25	2	B	1	18964	3	96	10									7		1000	1000	5000	2	1	1	1	1	1	1	1	1	98	98	1	98	1	98	1	98	1	98	98	98	2	4	1	1
425	SOPETRAN	5761	GUAYABAL-ROJAS	36	1	96	9	18963	3	1	5	AMARILLO	21	5	1400	3200	6400	1280	2680						3	1	1	1	1	1	1	1	1	96	96	1	96	0	96	1	96	0	96	96	96	3	3	1	1
465	SOPETRAN	5761	GUAYABAL-ROJAS	36	1	96	10	18962	3	1	5	AMARILLO	29	5	500	3800	7600	1520	2020						4	1	1	1	1	1	1	1	1	98	98	1	98	1	98	1	98	1	98	98	98	3	4	1	1
455	SOPETRAN	5761	GUAYABAL-ROJAS	36	1	96	14	18962	7	2	5	AZUL	27	5	1000	3000	6000	1200	2200						4	1	1	1	2	3	1	1	1	98	98	2	96	1	98	1	98	1	98	98	98	1	4	1	1
1095	SOPETRAN	5761	GUAYABAL-ROJAS	36	2	B	5	18965	5	96	1									10		200	200	3400	4	1	1	1	1	1	1	1	1	96	96	1	96	0	96	1	96	0	96	96	96	2	4	1	1
135	SAN JERONIMO	5656	BUENOS AIRES PARTE BAJA	11	1	96	13	18970	2	2	5	AZUL	11	5	1250	2000	4000	800	2050						4	1	1	1	1	1	1	1	1	98	98	1	98	1	98	1	98	1	98	98	98	0
1078	SOPETRAN	5761	GUAYABAL-LAS CRUCES	28	2	B	5	18964	7	96	4									3		1000	3000	3000	4	1	1	1	1	1	1	1	1	98	98	1	98	1	98	1	98	1	98	98	98	3	4	1	1
112	SAN JERONIMO	5656	BUENOS AIRES	9	1	96	10	18969	7	2	2	AZUL	7	2	600	3900	7800	1560	2160						4	1	1	1	1	3	1	3	1	98	98	1	98	1	98	1	98	1	98	98	98	6	4	1	1
455	SOPETRAN	5761	GUAYABAL-ROJAS	36	1	96	5	18962	7	2	5	AZUL	27	5	1300	3400	6800	1360	2660						4	1	1	1	2	3	1	1	1	98	98	2	96	1	98	1	98	1	98	98	98	1	4	1	1
122	SAN JERONIMO	5656	LA CLARITA	43	1	96	12	18970	4	1	2	AMARILLO	9	2	300	566	11200	2240	2540						1	1	1	3	1	4	1	1	1	96	96	3	1	3	1	1	96	3	1	98	98	2	4	1	1
103	SAN JERONIMO	5656	BUENOS AIRES	9	1	96	15	18969	5	1	3	AMARILLO	5	3	1000	4900	9800	1960	2960						4	1	1	1	1	1	1	1	1	96	96	1	96	0	96	1	96	0	96	96	96	8	4	1	1
111	SAN JERONIMO	5656	BUENOS AIRES PARTE ALTA	10	1	96	5	18969	2	2	1	AZUL	7	1	50	4850	9700	1940	1990						1	1	1	1	1	1	1	1	1	96	96	1	96	0	96	1	96	0	96	96	96	6	1	1	1
369	SOPETRAN	5761	GUAYABAL-LA ANTENA	24	2	A	6	18964	1	96	9									2	1000	2000	4000	5000	1	1	1	1	1	1	1	1	1	98	98	1	98	1	98	1	98	1	98	98	98	4	4	1	1
149	SAN JERONIMO	5656	LA CLARITA	43	1	96	7	18970	1	3	4	ROJO	14	4	500	4450	8900	1780	2280						4	1	1	1	1	1	1	1	1	98	98	1	98	1	98	1	98	1	98	98	98	2	4	1	1
464	SOPETRAN	5761	GUAYABAL-MALPASO	33	1	96	9	18962	1	1	4	AMARILLO	29	4	700	4200	8400	1680	2380						4	1	1	1	1	1	1	1	1	98	98	1	98	1	98	1	98	1	98	98	98	6	4	1	1
1045	SAN JERONIMO	5656	BUENOS AIRES PARTE BAJA	11	2	B	3	18971	7	96	1									4		1200	1000	5600	3	1	1	2	4	4	4	4	1	98	1	1	98	1	98	1	98	2	0	98	98	3	1	1	1
154	SAN JERONIMO	5656	ALTO COLORADO	3	1	96	8	18970	2	2	4	AZUL	15	4	1000	2800	5600	1120	2120						4	1	1	1	1	4	1	1	1	98	98	1	98	3	99	1	98	1	98	98	98	2	4	1	1
170	SAN JERONIMO	5656	ALTO COLORADO	3	2	A	5	18971	2	96	10									3	2300	700	2000	4300	4	1	1	1	1	1	1	1	1	96	96	1	96	0	96	1	96	0	96	96	96	5	4	1	1
455	SOPETRAN	5761	GUAYABAL-ROJAS	36	1	96	15	18962	7	2	5	AZUL	27	5	1000	4200	8400	1680	2680						4	1	1	1	2	3	1	1	1	98	98	2	96	1	98	1	98	1	98	98	98	1	4	1	1
88	SAN JERONIMO	5656	ALTO COLORADO	3	1	96	3	18969	1	3	3	ROJO	2	3	900	1950	3900	780	1680						4	1	1	1	3	3	1	1	1	98	98	1	98	1	98	1	98	1	98	98	98	1	4	1	1
149	SAN JERONIMO	5656	LA CLARITA	43	1	96	6	18970	1	3	4	ROJO	14	4	500	5000	10000	2000	2500						4	1	1	1	1	1	1	1	1	98	98	1	98	1	98	1	98	1	98	98	98	2	4	1	1
95	SAN JERONIMO	5656	BUENOS AIRES PARTE ALTA	10	1	96	8	18969	2	2	5	AZUL	3	5	700	3950	7900	1580	2280						4	1	1	1	1	1	1	1	1	98	98	1	98	1	98	1	98	1	98	98	98	2	3	1	1
436	SOPETRAN	5761	GUAYABAL-ROJAS	36	1	96	4	18963	5	5	1	VERDE	24	1	1000	2200	4400	880	1880						4	1	1	1	1	1	1	1	1	98	98	1	98	1	98	1	98	1	98	98	98	0
435	SOPETRAN	5761	GUAYABAL-LOS POMOS	30	1	96	13	18963	7	2	5	AZUL	23	5	1200	2400	4800	960	2160						3	1	1	1	1	2	1	1	1	98	1	1	98	2	1	1	98	1	98	98	98	1	4	1	1
474	SOPETRAN	5761	GUAYABAL-MALPASO	33	1	96	15	18962	1	2	4	AZUL	31	4	500	3000	6000	1200	1700						4	1	1	1	1	4	1	1	1	98	98	1	98	1	98	1	98	1	98	98	98	2	4	1	1
89	SAN JERONIMO	5656	LA CLARITA	43	1	96	9	18969	4	3	4	ROJO	2	4	1400	2650	5300	1060	2460						1	4	1	1	1	1	1	1	1	96	96	1	96	0	96	1	96	0	96	96	96	3	4	1	1
202	SAN JERONIMO	5656	BUENOS AIRES	9	2	A	3	18972	4	96	2									8	500	2500	500	1000	4	1	1	3	1	1	1	1	1	98	98	1	98	2	1	1	98	1	98	98	98	2	4	1	1
254	SOPETRAN	5761	GUAYABAL-ROJAS	36	3	A	1	18966	4	96	5									10	59000	1000		59000	2	1	1	1	1	1	1	1	1	98	98	1	98	2	1	1	98	1	98	98	98	3	2	1	1
480	SOPETRAN	5761	GUAYABAL-LOS POMOS	30	1	96	6	18962	8	5	5	VERDE	32	5	500	4800	9600	1920	2420						1	1	1	1	1	1	1	1	1	98	98	1	98	3	1	1	98	1	98	98	98	0
99	SAN JERONIMO	5656	BUENOS AIRES	9	1	96	3	18969	5	5	4	VERDE	4	4	500	2400	4800	960	1460						2	1	1	1	1	2	1	3	1	98	98	1	98	1	98	1	98	1	98	98	98	5	1	3	3
1067	SAN JERONIMO	5656	BUENOS AIRES PARTE BAJA	11	2	B	1	18972	1	96	3									1		2500	2000	8500	4	1	1	1	1	4	1	1	1	98	98	1	98	1	98	1	98	1	98	98	98	2	1	1	1
103	SAN JERONIMO	5656	BUENOS AIRES	9	1	96	5	18969	5	1	3	AMARILLO	5	3	1200	4200	8400	1680	2880						4	1	1	1	1	1	1	1	1	96	96	1	96	0	96	1	96	0	96	96	96	8	4	1	1
135	SAN JERONIMO	5656	BUENOS AIRES PARTE BAJA	11	1	96	4	18970	2	2	5	AZUL	11	5	1200	4000	8000	1600	2800						4	1	1	1	1	1	1	1	1	98	98	1	98	1	98	1	98	1	98	98	98	0
1096	SOPETRAN	5761	GUAYABAL-ROJAS	36	2	B	4	18965	3	96	2									2		300	900	3000	2	1	1	1	3	3	1	2	1	98	1	1	98	1	98	1	98	1	98	98	98	3	1	1	1
160	SAN JERONIMO	5656	BUENOS AIRES	9	1	96	3	18970	5	5	5	VERDE	16	5	1250	3855	7710	1542	2792						4	1	1	1	1	1	1	1	1	96	96	1	96	0	96	1	96	0	96	96	96	2	4	1	1
97	SAN JERONIMO	5656	ALTO COLORADO	3	1	96	2	18969	5	5	2	VERDE	4	2	1200	2900	5800	1160	2360						4	1	1	1	1	1	1	1	1	98	98	1	98	1	98	1	98	1	98	98	98	3	4	1	1
89	SAN JERONIMO	5656	LA CLARITA	43	1	96	10	18969	4	3	4	ROJO	2	4	1200	1300	2600	520	1720						1	4	1	1	1	1	1	1	1	96	96	1	96	0	96	1	96	0	96	96	96	3	4	1	1
1049	SAN JERONIMO	5656	ALTO COLORADO	3	2	B	4	18971	5	96	5									2		500	1000	3500	4	1	1	1	1	3	3	3	1	98	98	1	98	1	98	1	98	1	98	98	98	2	3	1	1
127	SAN JERONIMO	5656	ALTO COLORADO	3	1	96	11	18970	7	3	2	ROJO	10	2	400	3690	7380	1476	1876						4	3	1	1	1	1	1	1	1	98	98	3	1	2	1	1	98	1	98	98	98	1	4	3	1
385	SOPETRAN	5761	GUAYABAL-ROJAS	36	2	A	4	18964	4	96	5									4	2200	800	1000	3200	4	1	1	1	1	1	1	1	1	98	98	1	98	1	98	1	98	1	98	98	98	1	4	1	1
424	SOPETRAN	5761	GUAYABAL-CHACHAFRUTO	21	1	96	1	18963	3	1	4	AMARILLO	21	4	1300	2700	5400	1080	2380						4	1	1	3	1	1	1	1	1	98	98	1	98	1	98	1	98	1	98	98	98	4	2	1	2
102	SAN JERONIMO	5656	LA CLARITA	43	1	96	15	18969	1	1	2	AMARILLO	5	2	500	4900	9800	1960	2460						4	1	1	1	1	1	1	1	1	98	98	1	98	1	98	1	98	1	98	98	98	6	4	1	1
104	SAN JERONIMO	5656	ALTO COLORADO	3	1	96	9	18969	4	1	4	AMARILLO	5	4	700	4300	8600	1720	2420						4	1	1	1	1	4	1	3	1	98	98	1	98	1	98	1	98	1	98	98	98	3	4	1	1
390	SOPETRAN	5761	GUAYABAL-MALPASO	33	2	A	6	18964	4	96	10									6	500	2500	500	1000	4	1	1	1	1	1	1	1	1	98	98	1	98	3	1	1	98	1	98	98	98	2	4	1	1
100	SAN JERONIMO	5656	BUENOS AIRES	9	1	96	8	18969	5	5	5	VERDE	4	5	900	2500	5000	1000	1900						4	1	1	1	1	1	1	1	1	98	98	2	1	3	1	1	98	1	98	98	98	3	4	1	1
61	SAN JERONIMO	5656	ALTO COLORADO	3	3	A	1	18973	1	96	15									13	15000	45000		15000	4	1	1	1	3	1	3	1	1	98	98	1	98	1	98	1	98	1	98	98	98	3	2	1	1
145	SAN JERONIMO	5656	CAPELLANIA	13	1	96	14	18970	7	1	5	AMARILLO	13	5	500	5100	10200	2040	2540						4	1	1	1	1	1	1	1	1	96	96	1	96	0	96	1	96	0	96	96	96	3	4	1	1
181	SAN JERONIMO	5656	BUENOS AIRES	9	2	A	1	18971	4	96	1									6	1200	1800	1500	2700	3	1	1	1	1	4	1	1	1	98	98	1	98	2	1	1	98	1	98	98	98	2	4	1	1
210	SAN JERONIMO	5656	BUENOS AIRES PARTE BAJA	11	2	A	2	18972	2	96	10									6	1800	1200	5000	6800	4	1	1	1	1	1	1	1	1	98	98	1	98	1	98	1	98	1	98	98	98	2	1	1	1
467	SOPETRAN	5761	GUAYABAL-ROJAS	36	1	96	6	18962	7	3	2	ROJO	30	2	1300	2200	4400	880	2180						4	1	1	1	1	1	1	1	1	98	98	1	98	1	98	1	98	1	98	98	98	3	4	1	1
465	SOPETRAN	5761	GUAYABAL-ROJAS	36	1	96	2	18962	3	1	5	AMARILLO	29	5	500	4500	9000	1800	2300						4	1	1	1	1	1	1	1	1	98	98	1	98	1	98	1	98	1	98	98	98	3	4	1	1
417	SOPETRAN	5761	GUAYABAL-CHACHAFRUTO	21	1	96	2	18963	5	5	2	VERDE	20	2	1300	1600	3200	640	1940						4	1	1	3	1	1	3	3	1	96	96	1	96	0	96	1	96	0	96	96	96	3	4	1	1
143	SAN JERONIMO	5656	EL CEDRAL	17	1	96	4	18970	4	1	3	AMARILLO	13	3	300	5200	10400	2080	2380						3	1	1	1	1	3	1	1	1	98	98	1	98	3	1	3	1	3	1	98	98	3	1	1	1
1050	SAN JERONIMO	5656	EL CEDRAL	17	2	B	5	18971	7	96	6									1		2500	3000	7500	1	1	1	1	4	4	4	4	1	96	96	1	96	0	96	1	96	0	96	96	96	4	1	1	1
141	SAN JERONIMO	5656	BUENA VISTA	8	1	96	8	18970	7	1	1	AMARILLO	13	1	200	5800	11600	2320	2520						1	1	1	1	1	4	1	4	1	96	96	1	96	0	96	1	96	0	96	96	96	3	4	1	1
128	SAN JERONIMO	5656	EL CEDRAL	17	1	96	11	18970	7	3	3	ROJO	10	3	1500	3690	7380	1476	2976						4	1	1	1	4	4	4	4	1	96	96	1	96	0	96	1	96	0	96	96	96	5	1	1	1
1072	SAN JERONIMO	5656	EL CEDRAL	17	2	B	5	18972	5	96	8									9		2000	2000	7000	4	1	1	1	1	1	1	1	1	98	98	1	98	1	98	1	98	1	98	98	98	4	4	1	1
207	SAN JERONIMO	5656	EL CEDRAL	17	2	A	5	18972	4	96	7									2	2500	500	4500	7000	4	1	1	1	4	4	4	4	1	98	98	1	98	3	1	1	98	1	98	98	98	3	1	1	1
415	SOPETRAN	5761	GUAYABAL	37	1	96	14	18963	3	2	5	AZUL	19	5	1500	950	1900	380	1880						4	1	1	1	1	1	1	1	1	98	1	1	96	2	1	1	98	1	98	98	98	3	4	1	1
1075	SOPETRAN	5761	GUAYABAL-ROJAS	36	2	B	2	18964	3	96	1									5		1500	500	7000	4	1	1	1	1	1	1	1	1	98	98	1	98	1	98	1	98	1	98	98	98	3	4	1	1
1085	SOPETRAN	5761	GUAYABAL-LA BRUNERA	25	2	B	4	18964	3	96	1									4		100	1000	2300	3	1	1	1	1	1	1	1	1	98	98	1	98	1	98	1	98	1	98	98	98	3	2	1	2
465	SOPETRAN	5761	GUAYABAL-ROJAS	36	1	96	4	18962	3	1	5	AMARILLO	29	5	500	4000	8000	1600	2100						4	1	1	1	1	1	1	1	1	98	98	1	98	1	98	1	98	1	98	98	98	3	4	1	1
386	SOPETRAN	5761	GUAYABAL-ROJAS	36	2	A	6	18964	7	96	6									3	100	2900	1700	1800	2	1	2	3	3	4	3	4	1	98	98	1	98	2	96	1	98	1	98	98	98	7	1	1	1
146	SAN JERONIMO	5656	ALTO COLORADO	3	1	96	9	18970	7	3	1	ROJO	14	1	1000	2850	5700	1140	2140						4	1	1	1	1	2	1	4	1	98	98	1	98	1	98	1	98	1	98	98	98	2	4	1	1
155	SAN JERONIMO	5656	BUENOS AIRES PARTE BAJA	11	1	96	4	18970	7	2	5	AZUL	15	5	20	3380	6760	1352	1372						3	1	1	3	1	4	4	4	1	98	1	3	1	3	1	1	98	1	98	98	98	6	1	4	3
106	SAN JERONIMO	5656	EL CEDRAL	17	1	96	1	18969	1	3	1	ROJO	6	1	1000	3900	7800	1560	2560						1	3	2	1	1	4	1	3	1	98	98	1	98	1	98	1	98	1	98	98	98	3	4	3	1
1072	SAN JERONIMO	5656	EL CEDRAL	17	2	B	4	18972	5	96	8									9		1200	1200	5400	4	1	1	1	1	1	1	1	1	98	98	1	98	1	98	1	98	1	98	98	98	4	4	1	1
467	SOPETRAN	5761	GUAYABAL-ROJAS	36	1	96	10	18962	7	3	2	ROJO	30	2	1400	2100	4200	840	2240						4	1	1	1	1	1	1	1	1	98	98	1	98	1	98	1	98	1	98	98	98	3	4	1	1
128	SAN JERONIMO	5656	EL CEDRAL	17	1	96	12	18970	7	3	3	ROJO	10	3	1500	3900	7800	1560	360						4	1	1	1	4	4	4	4	1	96	96	1	96	0	96	1	96	0	96	96	96	5	1	1	1
404	SOPETRAN	5761	EL MESTIZO	62	1	96	15	18963	4	1	4	AMARILLO	17	4	200	4250	8500	1700	1900						4	1	1	1	1	1	1	1	1	98	98	1	98	3	1	3	1	1	98	98	98	2	4	1	1
39	SAN JERONIMO	5656	LA CLARITA	43	3	A	1	18973	2	96	7									3	58000	2000		58000	4	1	1	1	1	1	1	1	1	96	96	1	96	0	96	1	96	0	96	96	96	0
433	SOPETRAN	5761	GUAYABAL-ROJAS	36	1	96	8	18963	5	2	3	AZUL	23	3	1000	1600	3200	640	1640						4	1	1	1	1	1	1	1	1	98	98	1	98	1	98	1	98	1	98	98	98	2	4	1	1
445	SOPETRAN	5761	EL MESTIZO	62	1	96	8	18962	3	1	5	AMARILLO	25	5	1000	3550	7100	1420	2420						3	2	2	3	3	3	3	3	1	98	98	1	98	1	98	1	98	1	98	98	98	4	4	1	1
163	SAN JERONIMO	5656	LA CLARITA	43	2	A	4	18971	4	96	3									10	2500	500	4000	6500	4	4	4	4	4	4	4	4	1	98	98	1	98	3	1	1	98	1	98	98	98	2	1	1	1
367	SOPETRAN	5761	GUAYABAL-ROJAS	36	2	A	1	18964	4	96	7									10	2000	1000	1000	3000	4	1	1	1	4	4	1	1	1	96	96	1	96	0	96	1	96	0	96	96	96	4	4	1	1
1085	SOPETRAN	5761	GUAYABAL-LA BRUNERA	25	2	B	6	18964	3	96	1									1		500	3000	1500	3	1	1	1	1	1	1	1	1	98	98	1	98	1	98	1	98	1	98	98	98	3	2	1	2
1109	SOPETRAN	5761	EL MESTIZO	62	2	B	2	18965	5	96	5									2		1000	1000	5000	4	1	1	1	1	3	1	1	1	96	96	1	96	0	96	1	96	0	96	96	96	4	4	1	1
476	SOPETRAN	5761	GUAYABAL-LLANO	29	1	96	13	18962	5	5	1	VERDE	32	1	500	4950	9900	1980	2480						4	1	1	1	1	3	1	1	1	98	98	1	98	1	98	1	98	1	98	98	98	3	4	1	1
110	SAN JERONIMO	5656	EL CEDRAL	17	1	96	15	18969	1	3	5	ROJO	6	5	0	6000	12000	2400	2400						4	1	1	1	1	1	1	1	1	98	98	1	98	1	98	1	98	1	98	98	98	10	4	1	1
409	SOPETRAN	5761	GUAYABAL-LA AGUADA	23	1	96	1	18963	7	3	4	ROJO	18	4	1200	4100	8200	1640	2840						2	3	1	1	3	1	1	1	1	98	98	1	98	1	98	1	98	1	98	98	98	3	1	1	1
480	SOPETRAN	5761	GUAYABAL-LOS POMOS	30	1	96	10	18962	8	5	5	VERDE	32	5	500	4950	9900	1980	2480						1	1	1	1	1	1	1	1	1	98	98	1	98	3	1	1	98	1	98	98	98	0
445	SOPETRAN	5761	EL MESTIZO	62	1	96	2	18962	3	1	5	AMARILLO	25	5	0	4700	9400	1880	1880						3	2	2	3	3	3	3	3	1	98	98	1	98	1	98	1	98	1	98	98	98	4	4	1	1
443	SOPETRAN	5761	GUAYABAL-ROJAS	36	1	96	1	18962	3	1	3	AMARILLO	25	3	500	6200	12400	2480	2980						1	1	1	1	3	3	1	1	1	98	98	1	98	1	98	1	98	1	98	98	98	5	4	1	1
460	SOPETRAN	5761	GUAYABAL-ROJAS	36	1	96	2	18962	5	5	5	VERDE	28	5	1300	3100	6200	1240	2540						4	1	1	1	1	1	1	1	1	98	98	1	98	1	98	1	98	1	98	98	98	2	4	1	1
83	SAN JERONIMO	5656	ALTO COLORADO	3	1	96	5	18969	4	1	3	AMARILLO	1	3	400	4850	9700	1940	2340						4	1	1	1	4	4	4	4	1	98	98	1	98	3	1	1	96	0	96	96	96	5	3	1	1
88	SAN JERONIMO	5656	ALTO COLORADO	3	1	96	12	18969	1	3	3	ROJO	2	3	500	2250	4500	900	1400						4	1	1	1	3	3	1	1	1	98	98	1	98	1	98	1	98	1	98	98	98	1	4	1	1
421	SOPETRAN	5761	GUAYABAL-ROJAS	36	1	96	3	18963	1	1	1	AMARILLO	21	1	500	2800	5600	1120	1620						1	1	1	1	1	4	1	1	1	98	98	1	98	1	98	1	98	1	98	98	98	1	4	1	1
463	SOPETRAN	5761	GUAYABAL-PALENQUE	34	1	96	4	18962	7	1	3	AMARILLO	29	3	1000	4000	8000	1600	2600						1	3	1	3	4	4	3	2	1	98	98	2	0	2	0	1	98	2	1	98	98	5	1	3	1
421	SOPETRAN	5761	GUAYABAL-ROJAS	36	1	96	9	18963	1	1	1	AMARILLO	21	1	500	3200	6400	1280	1780						1	1	1	1	1	4	1	1	1	98	98	1	98	1	98	1	98	1	98	98	98	1	4	1	1
138	SAN JERONIMO	5656	BUENOS AIRES	9	1	96	2	18970	5	5	3	VERDE	12	3	400	4550	9100	1820	2220						1	1	1	1	1	1	1	1	1	98	98	1	98	1	98	1	98	1	98	98	98	4	1	1	1
139	SAN JERONIMO	5656	BUENOS AIRES	9	1	96	11	18970	5	5	4	VERDE	12	4	1500	4170	8340	1668	3168						4	1	1	1	1	1	1	1	1	98	98	1	98	1	98	1	98	1	98	98	98	2	4	1	1
143	SAN JERONIMO	5656	EL CEDRAL	17	1	96	1	18970	4	1	3	AMARILLO	13	3	300	5000	10000	2000	2300						3	1	1	1	1	3	1	1	1	98	98	1	98	3	1	3	1	3	1	98	98	3	1	1	1
103	SAN JERONIMO	5656	BUENOS AIRES	9	1	96	8	18969	5	1	3	AMARILLO	5	3	700	4800	9600	1920	2620						4	1	1	1	1	1	1	1	1	96	96	1	96	0	96	1	96	0	96	96	96	8	4	1	1
464	SOPETRAN	5761	GUAYABAL-MALPASO	33	1	96	6	18962	1	1	4	AMARILLO	29	4	500	3100	6200	1240	1740						4	1	1	1	1	1	1	1	1	98	98	1	98	1	98	1	98	1	98	98	98	6	4	1	1
120	SAN JERONIMO	5656	BUENOS AIRES	9	1	96	3	18969	5	5	5	VERDE	8	5	1000	2400	4800	960	1960						4	1	1	1	1	2	1	1	1	98	98	1	98	1	98	1	98	1	98	98	98	3	4	1	1
465	SOPETRAN	5761	GUAYABAL-ROJAS	36	1	96	15	18962	3	1	5	AMARILLO	29	5	500	2700	5400	1080	1580						4	1	1	1	1	1	1	1	1	98	98	1	98	1	98	1	98	1	98	98	98	3	4	1	1
226	SAN JERONIMO	5656	LA EMPALIZADA	45	2	A	4	18972	4	96	6									1	2500	500	1000	3500	1	4	2	1	4	4	4	4	1	98	98	1	98	0	1	1	98	1	98	98	98	6	1	2	2
225	SAN JERONIMO	5656	LA EMPALIZADA	45	2	A	2	18972	1	96	5									7	2000	1000	4000	6000	2	2	1	1	2	3	1	3	1	96	96	1	96	3	96	1	96	0	96	96	96	7	2	2	2
430	SOPETRAN	5761	GUAYABAL-ROJAS	36	1	96	15	18963	1	3	5	ROJO	22	5	0	2200	4400	880	2380						3	3	1	1	3	3	2	2	1	98	98	1	98	3	1	1	98	1	98	98	98	6	3	3	1
476	SOPETRAN	5761	GUAYABAL-LLANO	29	1	96	12	18962	5	5	1	VERDE	32	1	500	4960	9920	1984	2484						4	1	1	1	1	3	1	1	1	98	98	1	98	1	98	1	98	1	98	98	98	3	4	1	1
1091	SOPETRAN	5761	GUAYABAL-LA AGUADA	23	2	B	3	18964	3	96	7									7		1500	2000	5500	4	1	1	1	1	1	1	1	1	98	98	1	98	1	98	1	98	1	98	98	98	5	4	1	1
1061	SAN JERONIMO	5656	BUENOS AIRES	9	2	B	5	18972	7	96	7									6		1000	2000	4000	1	1	1	3	1	3	4	4	1	98	98	1	98	1	98	1	98	1	98	98	98	9	4	1	1
142	SAN JERONIMO	5656	ALTO COLORADO	3	1	96	5	18970	4	1	2	AMARILLO	13	2	200	5000	10000	2000	2200						1	1	1	1	4	4	1	1	1	98	98	1	98	3	1	1	98	1	98	98	98	6	1	1	1
433	SOPETRAN	5761	GUAYABAL-ROJAS	36	1	96	6	18963	5	2	3	AZUL	23	3	1000	1900	3800	760	1760						4	1	1	1	1	1	1	1	1	98	98	1	98	1	98	1	98	1	98	98	98	2	4	1	1
437	SOPETRAN	5761	EL MESTIZO	62	1	96	13	18963	1	5	2	VERDE	24	2	1200	2100	4200	840	2040						1	1	1	1	1	1	1	1	1	98	98	1	98	1	98	1	98	1	98	98	98	3	4	1	1
471	SOPETRAN	5761	EL MESTIZO	62	1	96	7	18962	3	2	1	AZUL	31	1	1400	2150	4300	860	2260						4	2	1	1	3	3	1	3	1	98	98	1	98	1	98	1	98	1	98	98	98	2	1	1	1
450	SOPETRAN	5761	GUAYABAL-LA CEJA	26	1	96	15	18962	1	3	5	ROJO	26	5	1000	2200	4400	880	1880						1	1	1	1	1	1	1	1	1	98	98	1	98	1	98	1	98	1	98	98	98	2	4	1	1
401	SOPETRAN	5761	GUAYABAL-LOS POMOS	30	1	96	6	18963	1	1	1	AMARILLO	17	1	900	3550	7100	1420	2320						4	1	1	1	4	4	1	4	1	98	98	1	98	1	98	1	98	1	98	98	98	3	3	3	1
87	SAN JERONIMO	5656	BUENOS AIRES	9	1	96	10	18969	1	3	2	ROJO	2	2	1200	1300	2600	520	1720						4	1	1	1	1	1	1	1	1	98	98	1	98	3	1	1	98	1	98	98	98	3	1	1	1
327	SOPETRAN	5761	GUAYABAL-CHACHAFRUTO	21	2	A	1	18965	7	96	7									10	1500	1500	0	1500	4	1	1	1	4	4	4	4	1	98	98	1	98	1	98	1	98	1	98	98	98	2	2	1	1
109	SAN JERONIMO	5656	BUENOS AIRES PARTE ALTA	10	1	96	2	18969	7	3	4	ROJO	6	4	300	4800	9600	1920	2220						4	1	1	1	1	1	1	1	1	96	96	1	96	0	96	1	96	0	96	96	96	4	4	1	1
350	SOPETRAN	5761	GUAYABAL-PALENQUE	34	2	A	3	18965	1	96	10									1	2700	300	300	3000	4	1	1	1	1	1	1	1	1	98	98	1	98	1	98	1	98	1	98	98	98	3	4	1	1
1072	SAN JERONIMO	5656	EL CEDRAL	17	2	B	1	18972	5	96	8									9		1000	2000	4000	4	1	1	1	1	1	1	1	1	98	98	1	98	1	98	1	98	1	98	98	98	4	4	1	1
150	SAN JERONIMO	5656	BUENOS AIRES PARTE ALTA	10	1	96	2	18970	1	3	5	ROJO	14	5	500	5000	10000	2000	2500						4	1	1	3	1	1	1	1	1	98	98	1	98	1	98	1	98	1	98	98	98	3	4	1	1
97	SAN JERONIMO	5656	ALTO COLORADO	3	1	96	5	18969	5	5	2	VERDE	4	2	1300	1750	3500	700	2000						4	1	1	1	1	1	1	1	1	98	98	1	98	1	98	1	98	1	98	98	98	3	4	1	1
425	SOPETRAN	5761	GUAYABAL-ROJAS	36	1	96	12	18963	3	1	5	AMARILLO	21	5	1400	2400	4800	960	2360						3	1	1	1	1	1	1	1	1	96	96	1	96	0	96	1	96	0	96	96	96	3	3	1	1
1076	SOPETRAN	5761	GUAYABAL-LOS POMOS	30	2	B	3	18964	1	96	2									6		2000	3500	5500	1	1	1	1	1	3	1	1	1	98	98	1	98	1	98	1	98	1	98	98	98	3	4	1	1
426	SOPETRAN	5761	GUAYABAL-ROJAS	36	1	96	9	18963	7	3	1	ROJO	22	1	1000	2500	5000	1000	2000						3	1	1	1	3	1	1	1	1	98	1	1	98	1	98	1	98	1	98	98	98	2	2	3	1
181	SAN JERONIMO	5656	BUENOS AIRES	9	2	A	5	18971	4	96	1									6	500	2500	3000	3500	3	1	1	1	1	4	1	1	1	98	98	1	98	2	1	1	98	1	98	98	98	2	4	1	1
1094	SOPETRAN	5761	GUAYABAL-ROJAS	36	2	B	6	18964	7	96	10									4		200	600	3000	4	1	1	1	1	1	1	1	1	98	98	1	98	1	98	1	98	1	98	98	98	3	4	1	1
449	SOPETRAN	5761	GUAYABAL	19	1	96	8	18962	1	3	4	ROJO	26	4	1200	3800	7600	1520	2720						4	1	1	1	1	1	1	1	1	98	98	1	98	1	98	1	98	1	98	98	98	0
451	SOPETRAN	5761	GUAYABAL-LA CEJA	26	1	96	10	18962	3	2	1	AZUL	27	1	500	4000	8000	1600	2100						1	1	1	1	2	3	1	3	1	98	98	1	98	1	98	1	98	1	98	98	98	2	1	3	2
156	SAN JERONIMO	5656	BUENOS AIRES	9	1	96	15	18970	5	5	1	VERDE	16	1	300	5300	10600	2120	2420						4	1	1	1	1	1	1	1	1	96	96	1	96	0	96	1	96	0	96	96	96	3	4	1	1
111	SAN JERONIMO	5656	BUENOS AIRES PARTE ALTA	10	1	96	2	18969	2	2	1	AZUL	7	1	300	3850	7700	1540	1840						1	1	1	1	1	1	1	1	1	96	96	1	96	0	96	1	96	0	96	96	96	6	1	1	1
422	SOPETRAN	5761	GUAYABAL-PALENQUE	34	1	96	8	18963	4	1	2	AMARILLO	21	2	1100	3200	6400	1280	2380						1	4	1	4	4	4	4	4	1	98	98	1	98	1	98	1	98	1	98	98	98	9	1	4	2
141	SAN JERONIMO	5656	BUENA VISTA	8	1	96	12	18970	7	1	1	AMARILLO	13	1	200	4900	9800	1960	2160						1	1	1	1	1	4	1	4	1	96	96	1	96	0	96	1	96	0	96	96	96	3	4	1	1
403	SOPETRAN	5761	GUAYABAL-LOS POMOS	30	1	96	10	18963	4	1	3	AMARILLO	17	3	1200	3450	6900	1380	2580						3	1	1	1	1	1	1	1	1	98	98	1	98	1	98	1	98	1	98	98	98	3	4	1	1
91	SAN JERONIMO	5656	BUENOS AIRES	9	1	96	2	18969	2	2	1	AZUL	3	1	500	4950	9900	1980	2480						1	1	1	1	1	3	1	3	1	98	98	1	98	1	98	1	98	1	98	98	98	6	4	1	1
209	SAN JERONIMO	5656	ALTO COLORADO	3	2	A	6	18972	2	96	9									5	1000	2000	2000	3000	3	3	1	1	1	3	3	4	1	98	98	1	98	3	1	1	98	1	98	98	98	3	4	1	1
321	SOPETRAN	5761	GUAYABAL-ROJAS	36	2	A	2	18965	1	96	1									9	2000	1000	0	2000	4	1	1	1	1	1	1	1	1	98	98	1	98	1	98	1	98	1	98	98	98	1	4	1	1
442	SOPETRAN	5761	GUAYABAL-MALPASO	33	1	96	4	18962	6	1	2	AMARILLO	25	2	1000	4400	8800	1760	2760						4	1	1	1	1	4	1	1	1	96	96	1	96	0	96	1	96	0	96	96	96	7	1	1	1
447	SOPETRAN	5761	GUAYABAL-LAS CRUCES	28	1	96	8	18962	7	3	2	ROJO	26	2	700	3800	7600	1520	2220						4	1	1	1	1	1	1	1	1	98	98	1	98	1	98	1	98	1	98	98	98	3	4	1	1
1105	SOPETRAN	5761	GUAYABAL-ROJAS	36	2	B	3	18965	3	96	1									6		200	200	3400	4	1	1	1	1	1	1	1	1	98	98	1	98	1	98	1	98	1	98	98	98	6	4	1	1
144	SAN JERONIMO	5656	ALTO COLORADO	3	1	96	6	18970	4	1	4	AMARILLO	13	4	1500	4900	9800	1960	3460						1	1	1	1	1	1	1	1	1	98	98	1	98	3	1	1	98	1	98	98	98	3	1	1	1
455	SOPETRAN	5761	GUAYABAL-ROJAS	36	1	96	12	18962	7	2	5	AZUL	27	5	1000	3300	6600	1320	2320						4	1	1	1	2	3	1	1	1	98	98	2	96	1	98	1	98	1	98	98	98	1	4	1	1
1089	SOPETRAN	5761	GUAYABAL-ROJAS	36	2	B	4	18964	3	96	5									8		250	1000	2750	4	2	1	1	4	4	4	4	1	98	98	1	98	1	98	1	98	1	98	98	98	3	2	1	4
140	SAN JERONIMO	5656	EL CEDRAL	17	1	96	14	18970	1	5	5	VERDE	12	5	0	4085	8170	1634	1634						1	1	1	1	1	1	1	1	1	98	98	1	98	1	98	1	98	1	98	98	98	10	1	1	1
415	SOPETRAN	5761	GUAYABAL	37	1	96	8	18963	3	2	5	AZUL	19	5	1500	600	1200	240	1740						4	1	1	1	1	1	1	1	1	98	1	1	96	2	1	1	98	1	98	98	98	3	4	1	1
469	SOPETRAN	5761	GUAYABAL-ROJAS	36	1	96	11	18962	1	3	4	ROJO	30	4	1200	1400	2800	560	1760						2	3	1	1	4	4	1	1	1	98	98	1	98	3	96	1	98	1	98	98	98	8	1	4	4
1044	SAN JERONIMO	5656	BUENOS AIRES PARTE ALTA	10	2	B	2	18971	7	96	10									3		2200	9000	600	4	1	1	1	1	3	1	1	1	98	98	1	98	1	98	1	98	1	98	98	98	2	4	1	1
110	SAN JERONIMO	5656	EL CEDRAL	17	1	96	3	18969	1	3	5	ROJO	6	5	500	4800	9600	1920	2420						4	1	1	1	1	1	1	1	1	98	98	1	98	1	98	1	98	1	98	98	98	10	4	1	1
418	SOPETRAN	5761	GUAYABAL	37	1	96	12	18963	5	5	3	VERDE	20	3	1400	2050	4100	820	2220						4	1	1	1	1	1	1	1	1	98	98	1	98	1	98	1	98	1	98	98	98	5	4	1	1
105	SAN JERONIMO	5656	EL CEDRAL	17	1	96	7	18969	4	1	5	AMARILLO	5	5	300	4900	9800	1960	2260						4	1	1	1	1	1	1	1	1	98	98	1	98	3	1	1	98	1	98	98	98	3	4	1	1
165	SAN JERONIMO	5656	EL CEDRAL	17	2	A	5	18971	4	96	5									5	1500	1500	6000	7500	3	1	4	1	3	4	4	4	1	96	96	1	96	0	96	1	96	0	96	96	96	3	4	1	1
109	SAN JERONIMO	5656	BUENOS AIRES PARTE ALTA	10	1	96	3	18969	7	3	4	ROJO	6	4	1400	4800	9600	1920	3320						4	1	1	1	1	1	1	1	1	96	96	1	96	0	96	1	96	0	96	96	96	4	4	1	1
1046	SAN JERONIMO	5656	EL CEDRAL	17	2	B	2	18971	5	96	2									5		400	1000	3200	4	1	1	1	1	1	1	1	1	96	96	1	96	0	96	1	96	0	96	96	96	7	4	1	1
251	SOPETRAN	5761	GUAYABAL-LAS CRUCES	28	3	A	1	18966	1	96	2									8	38000	22000		38000	4	1	1	1	1	1	1	1	1	98	98	1	98	3	1	1	98	1	98	98	98	1	4	1	1
97	SAN JERONIMO	5656	ALTO COLORADO	3	1	96	15	18969	5	5	2	VERDE	4	2	1400	1100	2200	440	1840						4	1	1	1	1	1	1	1	1	98	98	1	98	1	98	1	98	1	98	98	98	3	4	1	1
1089	SOPETRAN	5761	GUAYABAL-ROJAS	36	2	B	6	18964	3	96	5									9		500	500	4000	4	2	1	1	4	4	4	4	1	98	98	1	98	1	98	1	98	1	98	98	98	3	2	1	4
419	SOPETRAN	5761	GUAYABAL-ROJAS	36	1	96	8	18963	7	5	4	VERDE	20	4	1400	2800	5600	1120	2520						1	1	1	1	1	1	1	1	1	98	98	2	0	1	98	1	98	1	98	98	98	1	4	1	1
448	SOPETRAN	5761	GUAYABAL-LOS POMOS	30	1	96	13	18962	7	3	3	ROJO	26	3	1500	2800	5600	1120	1620						4	1	1	1	1	1	1	1	1	98	98	1	98	1	98	1	98	1	98	98	98	2	4	1	1
1093	SOPETRAN	5761	GUAYABAL-ROJAS	36	2	B	6	18964	5	96	9									7		800	2400	3000	4	1	1	1	1	1	1	1	1	98	98	1	98	1	98	1	98	1	98	98	98	3	4	1	1
478	SOPETRAN	5761	GUAYABAL-LAS CRUCES	28	1	96	5	18962	5	5	3	VERDE	32	3	500	4900	9800	1960	2460						4	1	1	1	1	1	1	1	1	98	98	1	98	3	1	1	98	1	98	98	98	2	4	1	1
408	SOPETRAN	5761	GUAYABAL-LOS POMOS	30	1	96	3	18963	7	3	3	ROJO	18	3	500	3600	7200	1440	1940						4	1	1	1	1	2	1	2	1	98	98	1	98	1	98	1	98	1	98	98	98	0
413	SOPETRAN	5761	GUAYABAL-LA AGUADA	23	1	96	4	18963	3	2	3	AZUL	19	3	1100	600	1200	240	1340						1	4	3	3	3	3	3	3	1	98	98	1	98	1	98	1	98	1	98	98	98	2	1	4	4
414	SOPETRAN	5761	EL MESTIZO	62	1	96	4	18963	3	2	4	AZUL	19	4	1500	600	1200	240	1740						4	1	1	1	4	4	4	4	1	98	98	1	96	2	1	1	98	1	98	98	98	0
479	SOPETRAN	5761	GUAYABAL-LOS POMOS	30	1	96	10	18972	5	5	4	VERDE	32	4	50	4950	9900	1980	2130						4	1	1	1	1	2	1	2	1	98	98	1	98	2	1	1	98	1	98	98	98	1	4	1	1
428	SOPETRAN	5761	GUAYABAL-CHIVIGUACO	22	1	96	15	18963	3	3	3	ROJO	22	3	1200	2200	4400	880	2080						2	4	4	1	1	4	2	4	1	96	96	1	96	0	96	1	96	0	96	96	96	9	2	3	1
405	SOPETRAN	5761	GUAYABAL-ROJAS	36	1	96	10	18963	4	1	5	AMARILLO	17	5	1450	3450	6900	1380	2830						4	1	1	1	1	1	1	1	1	96	96	1	96	0	96	1	96	0	96	96	96	5	4	1	1
137	SAN JERONIMO	5656	BUENOS AIRES	9	1	96	3	18970	1	5	2	VERDE	12	2	600	4800	9600	1920	2520						4	1	1	1	1	1	1	1	1	98	98	1	98	1	98	1	98	1	98	98	98	2	4	1	1
423	SOPETRAN	5761	GUAYABAL-LA PENA	35	1	96	5	18963	4	1	3	AMARILLO	21	3	500	3500	6100	1220	1720						1	1	1	2	4	4	1	1	1	96	96	1	96	0	96	1	96	0	96	96	96	4	2	1	1
1056	SAN JERONIMO	5656	EL CEDRAL	17	2	B	4	18972	5	96	2									7		500	4300	200	3	2	1	1	1	3	3	3	1	98	98	1	98	1	98	1	98	1	98	98	98	3	2	2	2
141	SAN JERONIMO	5656	BUENA VISTA	8	1	96	6	18970	7	1	1	AMARILLO	13	1	200	4900	9800	1960	2160						1	1	1	1	1	4	1	4	1	96	96	1	96	0	96	1	96	0	96	96	96	3	4	1	1
468	SOPETRAN	5761	GUAYABAL-LOS POMOS	30	1	96	6	18962	1	3	3	ROJO	30	3	1000	2200	4400	880	1880						1	1	1	1	4	4	4	4	1	98	98	1	98	3	1	1	98	1	98	98	98	7	1	1	1
412	SOPETRAN	5761	GUAYABAL-ROJAS	36	1	96	10	18963	3	2	2	AZUL	19	2	1500	1000	2000	400	1900						4	1	1	3	1	3	1	1	1	96	96	1	98	1	98	1	98	1	98	98	98	1	4	3	3
465	SOPETRAN	5761	GUAYABAL-ROJAS	36	1	96	1	18962	3	1	5	AMARILLO	29	5	500	4900	9800	1960	2460						4	1	1	1	1	1	1	1	1	98	98	1	98	1	98	1	98	1	98	98	98	3	4	1	1
112	SAN JERONIMO	5656	BUENOS AIRES	9	1	96	4	18969	7	2	2	AZUL	7	2	700	4100	8200	1640	2340						4	1	1	1	1	3	1	3	1	98	98	1	98	1	98	1	98	1	98	98	98	6	4	1	1
388	SOPETRAN	5761	EL MESTIZO	62	2	A	2	18964	7	96	8									5	2800	200	2000	4800	2	1	1	1	1	3	1	4	1	98	1	1	98	3	1	1	98	1	98	98	98	2	1	1	1
145	SAN JERONIMO	5656	CAPELLANIA	13	1	96	7	18970	7	1	5	AMARILLO	13	5	500	5000	10000	2000	2500						4	1	1	1	1	1	1	1	1	96	96	1	96	0	96	1	96	0	96	96	96	3	4	1	1
1049	SAN JERONIMO	5656	ALTO COLORADO	3	2	B	1	18971	5	96	5									2		1000	3000	3000	4	1	1	1	1	3	3	3	1	98	98	1	98	1	98	1	98	1	98	98	98	2	3	1	1
146	SAN JERONIMO	5656	ALTO COLORADO	3	1	96	13	18970	7	3	1	ROJO	14	1	250	4250	8500	1700	1950						4	1	1	1	1	2	1	4	1	98	98	1	98	1	98	1	98	1	98	98	98	2	4	1	1
1106	SOPETRAN	5761	GUAYABAL-ROJAS	36	2	B	5	18965	7	96	2									10		2000	1000	8000	4	1	1	1	1	1	1	1	1	98	1	1	98	1	98	1	98	1	98	98	98	3	4	1	1
123	SAN JERONIMO	5656	ALTO COLORADO	3	1	96	15	18970	4	1	3	AMARILLO	9	3	500	5900	11800	2360	2860						4	1	1	1	1	1	1	1	1	98	98	1	98	2	1	1	98	1	98	98	98	2	4	1	1
410	SOPETRAN	5761	GUAYABAL	19	1	96	8	18963	1	3	5	ROJO	18	5	100	4700	9400	1880	1980						1	1	1	1	4	4	4	4	1	98	98	1	98	1	98	1	98	1	98	98	98	4	1	1	1
146	SAN JERONIMO	5656	ALTO COLORADO	3	1	96	12	18970	7	3	1	ROJO	14	1	150	5150	10300	2060	2210						4	1	1	1	1	2	1	4	1	98	98	1	98	1	98	1	98	1	98	98	98	2	4	1	1
1071	SAN JERONIMO	5656	ALTO COLORADO	3	2	B	6	18972	5	96	7									5		1200	1000	5600	4	1	1	1	1	1	1	1	1	96	96	1	96	0	96	1	96	0	96	96	96	1	1	1	1
99	SAN JERONIMO	5656	BUENOS AIRES	9	1	96	7	18969	5	5	4	VERDE	4	4	1250	2400	4800	960	2210						2	1	1	1	1	2	1	3	1	98	98	1	98	1	98	1	98	1	98	98	98	5	1	3	3
460	SOPETRAN	5761	GUAYABAL-ROJAS	36	1	96	3	18962	5	5	5	VERDE	28	5	1300	1900	3800	760	2060						4	1	1	1	1	1	1	1	1	98	98	1	98	1	98	1	98	1	98	98	98	2	4	1	1
456	SOPETRAN	5761	EL MESTIZO	62	1	96	7	18962	5	5	1	VERDE	28	1	1200	1530	3060	612	1812						2	1	1	1	1	4	1	1	1	96	96	1	96	0	96	1	96	0	96	96	96	4	4	1	1
421	SOPETRAN	5761	GUAYABAL-ROJAS	36	1	96	12	18963	1	1	1	AMARILLO	21	1	500	2400	4800	960	1460						1	1	1	1	1	4	1	1	1	98	98	1	98	1	98	1	98	1	98	98	98	1	4	1	1
156	SAN JERONIMO	5656	BUENOS AIRES	9	1	96	2	18970	5	5	1	VERDE	16	1	300	4298	8596	1719	2019						4	1	1	1	1	1	1	1	1	96	96	1	96	0	96	1	96	0	96	96	96	3	4	1	1
1082	SOPETRAN	5761	GUAYABAL-ROJAS	36	2	B	4	18964	3	96	8									4		500	2500	2000	4	1	1	1	1	1	1	1	1	96	96	1	96	0	96	1	96	0	96	96	96	2	4	1	1
130	SAN JERONIMO	5656	BUENOS AIRES PARTE ALTA	10	1	96	12	18970	4	3	5	ROJO	10	5	200	3900	7800	1560	1760						4	1	1	1	1	1	1	1	1	96	96	1	96	0	96	1	96	0	96	96	96	1	4	1	1
468	SOPETRAN	5761	GUAYABAL-LOS POMOS	30	1	96	14	18962	1	3	3	ROJO	30	3	500	2500	5000	1000	1500						1	1	1	1	4	4	4	4	1	98	98	1	98	3	1	1	98	1	98	98	98	7	1	1	1
159	SAN JERONIMO	5656	BUENOS AIRES	9	1	96	7	18970	5	5	4	VERDE	16	4	300	375	7410	1482	1782						4	1	1	1	1	1	1	1	1	98	98	1	98	1	98	1	98	1	98	98	98	3	4	1	1
428	SOPETRAN	5761	GUAYABAL-CHIVIGUACO	22	1	96	5	18963	3	3	3	ROJO	22	3	1300	2550	510	1020	2320						2	4	4	1	1	4	2	4	1	96	96	1	96	0	96	1	96	0	96	96	96	9	2	3	1
123	SAN JERONIMO	5656	ALTO COLORADO	3	1	96	14	18970	4	1	3	AMARILLO	9	3	500	6200	12400	2480	2980						4	1	1	1	1	1	1	1	1	98	98	1	98	2	1	1	98	1	98	98	98	2	4	1	1
367	SOPETRAN	5761	GUAYABAL-ROJAS	36	2	A	2	18964	4	96	7									10	2000	1000	1000	3000	4	1	1	1	4	4	1	1	1	96	96	1	96	0	96	1	96	0	96	96	96	4	4	1	1
428	SOPETRAN	5761	GUAYABAL-CHIVIGUACO	22	1	96	12	18963	3	3	3	ROJO	22	3	1450	2240	4480	896	2346						2	4	4	1	1	4	2	4	1	96	96	1	96	0	96	1	96	0	96	96	96	9	2	3	1
118	SAN JERONIMO	5656	LA CLARITA	43	1	96	8	18969	5	5	3	VERDE	8	3	1000	2100	4200	840	1840						4	1	1	1	1	1	1	1	1	98	98	1	98	1	98	1	98	1	98	98	98	5	4	1	1
1039	SAN JERONIMO	5656	BUENOS AIRES PARTE ALTA	10	2	B	4	18971	7	96	5									5		2500	10000	500	1	4	1	1	1	4	4	4	1	98	98	1	98	1	98	1	98	1	98	98	98	1	1	4	4
1105	SOPETRAN	5761	GUAYABAL-ROJAS	36	2	B	1	18965	3	96	1									6		200	500	3100	4	1	1	1	1	1	1	1	1	98	98	1	98	1	98	1	98	1	98	98	98	6	4	1	1
146	SAN JERONIMO	5656	ALTO COLORADO	3	1	96	15	18970	7	3	1	ROJO	14	1	900	4100	8200	1640	2540						4	1	1	1	1	2	1	4	1	98	98	1	98	1	98	1	98	1	98	98	98	2	4	1	1
228	SAN JERONIMO	5656	BUENOS AIRES PARTE BAJA	11	2	A	5	18972	2	96	8									9	2500	500	1000	3500	1	3	1	1	3	4	3	3	1	98	98	1	98	1	98	1	98	1	98	98	98	2	1	2	1
421	SOPETRAN	5761	GUAYABAL-ROJAS	36	1	96	15	18963	1	1	1	AMARILLO	21	1	500	2750	5500	1100	1600						1	1	1	1	1	4	1	1	1	98	98	1	98	1	98	1	98	1	98	98	98	1	4	1	1
445	SOPETRAN	5761	EL MESTIZO	62	1	96	10	18962	3	1	5	AMARILLO	25	5	1500	2700	5400	1080	2580						3	2	2	3	3	3	3	3	1	98	98	1	98	1	98	1	98	1	98	98	98	4	4	1	1
111	SAN JERONIMO	5656	BUENOS AIRES PARTE ALTA	10	1	96	10	18969	2	2	1	AZUL	7	1	600	3900	7800	1560	2160						1	1	1	1	1	1	1	1	1	96	96	1	96	0	96	1	96	0	96	96	96	6	1	1	1
458	SOPETRAN	5761	GUAYABAL-ROJAS	36	1	96	15	18962	5	5	3	VERDE	28	3	0	4550	9100	1820	1820						4	1	1	1	1	1	1	1	1	98	98	1	98	1	98	1	98	1	98	98	98	5	4	1	1
115	SAN JERONIMO	5656	EL CEDRAL	17	1	96	1	18969	2	2	5	AZUL	7	5	900	4550	9100	1820	2720						1	1	1	1	1	4	3	3	1	96	96	1	96	0	96	1	96	0	96	96	96	3	1	3	2
99	SAN JERONIMO	5656	BUENOS AIRES	9	1	96	12	18969	5	5	4	VERDE	4	4	1000	2400	4800	960	1960						2	1	1	1	1	2	1	3	1	98	98	1	98	1	98	1	98	1	98	98	98	5	1	3	3
96	SAN JERONIMO	5656	ALTO COLORADO	3	1	96	3	18969	5	5	1	VERDE	4	1	900	2400	4800	960	1860						3	3	2	1	1	3	1	3	1	98	98	1	98	2	1	1	98	1	98	98	98	5	3	1	1
105	SAN JERONIMO	5656	EL CEDRAL	17	1	96	13	18969	4	1	5	AMARILLO	5	5	300	5050	10100	2020	2320						4	1	1	1	1	1	1	1	1	98	98	1	98	3	1	1	98	1	98	98	98	3	4	1	1
101	SAN JERONIMO	5656	ALTO COLORADO	3	1	96	13	18969	4	1	1	AMARILLO	5	1	1100	5050	10100	2020	3120						4	1	1	1	1	1	1	1	1	98	98	1	98	3	1	1	98	1	98	98	98	4	4	1	1
456	SOPETRAN	5761	EL MESTIZO	62	1	96	4	18962	5	5	1	VERDE	28	1	500	3600	7200	1440	1940						2	1	1	1	1	4	1	1	1	96	96	1	96	0	96	1	96	0	96	96	96	4	4	1	1
1068	SAN JERONIMO	5656	EL CEDRAL	17	2	B	1	18972	5	96	4									7		0	1000	2000	3	1	1	1	1	2	1	1	1	98	1	1	98	1	98	1	98	1	98	98	98	3	4	1	1
403	SOPETRAN	5761	GUAYABAL-LOS POMOS	30	1	96	7	18963	4	1	3	AMARILLO	17	3	1300	3050	6100	1220	2520						3	1	1	1	1	1	1	1	1	98	98	1	98	1	98	1	98	1	98	98	98	3	4	1	1
123	SAN JERONIMO	5656	ALTO COLORADO	3	1	96	2	18970	4	1	3	AMARILLO	9	3	500	5800	11600	2320	2820						4	1	1	1	1	1	1	1	1	98	98	1	98	2	1	1	98	1	98	98	98	2	4	1	1
426	SOPETRAN	5761	GUAYABAL-ROJAS	36	1	96	4	18963	7	3	1	ROJO	22	1	1100	2240	4480	896	1996						3	1	1	1	3	1	1	1	1	98	1	1	98	1	98	1	98	1	98	98	98	2	2	3	1
142	SAN JERONIMO	5656	ALTO COLORADO	3	1	96	8	18970	4	1	2	AMARILLO	13	2	100	5800	11600	2320	2420						1	1	1	1	4	4	1	1	1	98	98	1	98	3	1	1	98	1	98	98	98	6	1	1	1
134	SAN JERONIMO	5656	ALTO COLORADO	3	1	96	4	18970	5	2	4	AZUL	11	4	1200	4000	8000	1600	2800						4	1	4	1	3	3	1	1	1	96	96	1	96	0	96	1	96	0	96	96	96	3	4	3	3
205	SAN JERONIMO	5656	BUENOS AIRES PARTE BAJA	11	2	A	2	18972	2	96	5									10	1000	2000	4000	5000	2	1	1	1	1	4	1	3	1	98	98	1	98	1	98	1	98	1	98	98	98	1	1	1	1
446	SOPETRAN	5761	GUAYABAL-LA CEJA	26	1	96	4	18962	1	3	1	ROJO	26	1	300	2700	5400	1080	1380						4	1	1	1	4	4	4	4	1	98	98	1	98	1	98	1	98	1	98	98	98	4	4	1	1
102	SAN JERONIMO	5656	LA CLARITA	43	1	96	10	18969	1	1	2	AMARILLO	5	2	500	5800	11600	2320	2820						4	1	1	1	1	1	1	1	1	98	98	1	98	1	98	1	98	1	98	98	98	6	4	1	1
430	SOPETRAN	5761	GUAYABAL-ROJAS	36	1	96	10	18963	1	3	5	ROJO	22	5	0	2000	4000	800	2300						3	3	1	1	3	3	2	2	1	98	98	1	98	3	1	1	98	1	98	98	98	6	3	3	1
184	SAN JERONIMO	5656	EL CEDRAL	17	2	A	5	18971	2	96	4									1	1700	1300	1300	3000	4	1	1	1	1	1	1	1	1	96	96	1	96	0	96	1	96	0	96	96	96	5	4	1	1
1066	SAN JERONIMO	5656	EL CEDRAL	17	2	B	4	18972	2	96	2									2		1000	500	5500	4	1	1	1	1	3	3	3	1	98	98	1	98	3	1	1	98	1	98	98	98	3	3	1	1
1040	SAN JERONIMO	5656	LA CLARITA	43	2	B	2	18971	1	96	6									2		3000	9000	3000	1	1	1	1	4	4	4	4	1	98	98	1	98	1	98	1	98	1	98	98	98	4	1	1	4
82	SAN JERONIMO	5656	EL CEDRAL	17	1	96	6	18969	4	1	2	AMARILLO	1	2	750	3350	6700	1340	2090						4	1	1	1	1	1	1	1	1	98	98	1	1	3	1	1	98	1	98	98	98	2	4	1	1
479	SOPETRAN	5761	GUAYABAL-LOS POMOS	30	1	96	11	18972	5	5	4	VERDE	32	4	30	4970	9940	1988	2018						4	1	1	1	1	2	1	2	1	98	98	1	98	2	1	1	98	1	98	98	98	1	4	1	1
114	SAN JERONIMO	5656	EL CEDRAL	17	1	96	8	18969	4	2	4	AZUL	7	4	1200	4150	8300	1660	2860						4	1	1	1	1	1	1	1	1	98	98	1	98	3	1	1	98	1	98	98	98	2	4	1	1
134	SAN JERONIMO	5656	ALTO COLORADO	3	1	96	15	18970	5	2	4	AZUL	11	4	1200	2550	5100	1020	2220						4	1	4	1	3	3	1	1	1	96	96	1	96	0	96	1	96	0	96	96	96	3	4	3	3
107	SAN JERONIMO	5656	EL CEDRAL	17	1	96	10	18969	1	3	2	ROJO	6	2	500	4900	9800	1960	2460						2	1	1	1	3	3	3	3	1	98	98	1	98	1	98	1	98	1	98	98	98	6	4	1	1
91	SAN JERONIMO	5656	BUENOS AIRES	9	1	96	6	18969	2	2	1	AZUL	3	1	500	4550	9100	1820	2320						1	1	1	1	1	3	1	3	1	98	98	1	98	1	98	1	98	1	98	98	98	6	4	1	1
329	SOPETRAN	5761	GUAYABAL-ROJAS	36	2	A	4	18965	4	96	9									6	1000	2000	2000	3000	4	1	1	1	4	4	1	4	1	98	98	1	98	3	1	3	1	1	98	98	98	3	3	1	2
409	SOPETRAN	5761	GUAYABAL-LA AGUADA	23	1	96	10	18963	7	3	4	ROJO	18	4	1300	4000	8000	1600	2900						2	3	1	1	3	1	1	1	1	98	98	1	98	1	98	1	98	1	98	98	98	3	1	1	1
146	SAN JERONIMO	5656	ALTO COLORADO	3	1	96	1	18970	7	3	1	ROJO	14	1	600	4600	9200	1840	2440						4	1	1	1	1	2	1	4	1	98	98	1	98	1	98	1	98	1	98	98	98	2	4	1	1
153	SAN JERONIMO	5656	BUENOS AIRES PARTE ALTA	10	1	96	1	18970	2	2	3	AZUL	15	3	1400	3340	6680	1336	2736						4	1	1	1	1	1	1	1	1	98	98	1	98	1	98	1	98	1	98	98	98	2	1	3	3
208	SAN JERONIMO	5656	LA CLARITA	43	2	A	5	18972	1	96	8									5	1800	1200	1000	2800	4	1	1	1	1	1	1	1	1	98	98	1	98	1	98	1	98	1	98	98	98	4	4	1	1
463	SOPETRAN	5761	GUAYABAL-PALENQUE	34	1	96	8	18962	7	1	3	AMARILLO	29	3	1300	3100	6200	1240	2540						1	3	1	3	4	4	3	2	1	98	98	2	0	2	0	1	98	2	1	98	98	5	1	3	1
1060	SAN JERONIMO	5656	EL CEDRAL	17	2	B	1	18972	2	96	6									10		1000	2000	4000	1	1	1	1	1	1	1	1	1	98	98	1	98	3	1	1	98	1	98	98	98	5	4	1	1
445	SOPETRAN	5761	EL MESTIZO	62	1	96	14	18962	3	1	5	AMARILLO	25	5	1100	3200	6400	1280	2380						3	2	2	3	3	3	3	3	1	98	98	1	98	1	98	1	98	1	98	98	98	4	4	1	1
419	SOPETRAN	5761	GUAYABAL-ROJAS	36	1	96	4	18963	7	5	4	VERDE	20	4	1400	1750	3500	700	2100						1	1	1	1	1	1	1	1	1	98	98	2	0	1	98	1	98	1	98	98	98	1	4	1	1
424	SOPETRAN	5761	GUAYABAL-CHACHAFRUTO	21	1	96	7	18963	3	1	4	AMARILLO	21	4	1400	2900	5800	1160	2560						4	1	1	3	1	1	1	1	1	98	98	1	98	1	98	1	98	1	98	98	98	4	2	1	2
350	SOPETRAN	5761	GUAYABAL-PALENQUE	34	2	A	2	18965	1	96	10									1	2500	500	500	3000	4	1	1	1	1	1	1	1	1	98	98	1	98	1	98	1	98	1	98	98	98	3	4	1	1
98	SAN JERONIMO	5656	BUENOS AIRES	9	1	96	11	18969	7	5	3	VERDE	4	3	1300	2400	4800	960	2260						4	1	1	1	1	2	1	1	1	98	98	3	1	1	98	1	98	1	98	98	98	4	4	1	1
445	SOPETRAN	5761	EL MESTIZO	62	1	96	13	18962	3	1	5	AMARILLO	25	5	1400	2800	5600	1120	2520						3	2	2	3	3	3	3	3	1	98	98	1	98	1	98	1	98	1	98	98	98	4	4	1	1
349	SOPETRAN	5761	GUAYABAL-CHACHAFRUTO	21	2	A	6	18965	7	96	9									9	2700	300	1000	3700	4	1	1	1	1	1	1	1	1	98	1	1	98	3	1	1	98	1	98	98	98	5	4	1	1
1099	SOPETRAN	5761	EL MESTIZO	62	2	B	1	18965	4	96	5									3		2000	1000	8000	4	1	1	1	1	1	1	1	1	98	98	1	98	3	1	1	98	1	98	98	98	2	4	1	1
93	SAN JERONIMO	5656	BUENOS AIRES	9	1	96	7	18969	4	2	3	AZUL	3	3	300	4250	8500	1700	2000						4	1	1	1	1	1	1	1	1	96	96	1	96	0	96	1	96	0	96	96	96	5	4	1	1
141	SAN JERONIMO	5656	BUENA VISTA	8	1	96	5	18970	7	1	1	AMARILLO	13	1	100	5000	10000	2000	2100						1	1	1	1	1	4	1	4	1	96	96	1	96	0	96	1	96	0	96	96	96	3	4	1	1
456	SOPETRAN	5761	EL MESTIZO	62	1	96	10	18962	5	5	1	VERDE	28	1	1000	3250	6500	1300	2300						2	1	1	1	1	4	1	1	1	96	96	1	96	0	96	1	96	0	96	96	96	4	4	1	1
434	SOPETRAN	5761	GUAYABAL-LOS POMOS	30	1	96	5	18963	3	2	4	AZUL	23	4	1300	1600	3200	640	1940						1	1	1	1	4	4	4	4	1	98	98	1	98	1	98	1	98	1	98	98	98	2	1	1	1
142	SAN JERONIMO	5656	ALTO COLORADO	3	1	96	1	18970	4	1	2	AMARILLO	13	2	0	5000	10000	2000	2000						1	1	1	1	4	4	1	1	1	98	98	1	98	3	1	1	98	1	98	98	98	6	1	1	1
149	SAN JERONIMO	5656	LA CLARITA	43	1	96	3	18970	1	3	4	ROJO	14	4	500	4600	9200	1840	2340						4	1	1	1	1	1	1	1	1	98	98	1	98	1	98	1	98	1	98	98	98	2	4	1	1
411	SOPETRAN	5761	GUAYABAL	37	1	96	8	18963	3	2	1	AZUL	19	1	1400	600	1200	240	1640						4	1	1	1	1	1	1	1	1	98	98	1	98	1	98	1	98	1	98	98	98	0
415	SOPETRAN	5761	GUAYABAL	37	1	96	9	18963	3	2	5	AZUL	19	5	1490	310	620	124	1614						4	1	1	1	1	1	1	1	1	98	1	1	96	2	1	1	98	1	98	98	98	3	4	1	1
462	SOPETRAN	5761	GUAYABAL-ROJAS	36	1	96	6	18962	4	1	2	AMARILLO	29	2	500	3100	6200	1240	1740						4	1	1	1	4	4	4	4	1	98	98	1	98	0	1	1	98	1	98	98	98	5	4	4	1
447	SOPETRAN	5761	GUAYABAL-LAS CRUCES	28	1	96	1	18962	7	3	2	ROJO	26	2	1200	4200	8400	1680	2880						4	1	1	1	1	1	1	1	1	98	98	1	98	1	98	1	98	1	98	98	98	3	4	1	1
470	SOPETRAN	5761	GUAYABAL-ROJAS	36	1	96	6	18962	7	3	5	ROJO	30	5	1000	2200	4400	880	1880						2	1	1	1	3	4	3	3	1	98	98	1	98	1	98	1	98	1	98	98	98	3	1	1	1
473	SOPETRAN	5761	GUAYABAL-PALENQUE	34	1	96	5	18962	3	2	3	AZUL	31	3	1000	2300	4600	920	1920						1	4	3	3	4	4	4	4	1	96	96	1	96	0	96	1	96	0	96	96	96	9	1	4	1
461	SOPETRAN	5761	GUAYABAL-ROJAS	36	1	96	14	18982	4	1	1	AMARILLO	29	1	0	4300	8600	1720	1720						1	1	1	1	1	1	1	1	1	98	98	1	98	2	99	1	98	1	98	98	98	3	1	3	4
464	SOPETRAN	5761	GUAYABAL-MALPASO	33	1	96	12	18962	1	1	4	AMARILLO	29	4	900	3200	6400	1280	2180						4	1	1	1	1	1	1	1	1	98	98	1	98	1	98	1	98	1	98	98	98	6	4	1	1
368	SOPETRAN	5761	GUAYABAL-ROJAS	36	2	A	6	18964	4	96	8									3	100	2900	1700	1800	4	1	1	1	4	4	1	1	1	98	98	1	98	1	98	1	98	1	98	98	98	7	4	1	1
466	SOPETRAN	5761	EL MESTIZO	62	1	96	10	18962	3	3	1	ROJO	30	1	1000	2100	4200	840	1840						4	1	1	1	1	1	1	1	1	96	96	1	96	0	96	1	96	0	96	96	96	5	4	1	1
157	SAN JERONIMO	5656	ALTO COLORADO	3	1	96	13	18970	5	5	2	VERDE	16	2	1100	5095	10190	2038	3138						4	1	1	1	1	1	1	1	1	96	96	1	96	0	96	1	96	0	96	96	96	1	4	1	1
128	SAN JERONIMO	5656	EL CEDRAL	17	1	96	5	18970	7	3	3	ROJO	10	3	1500	3650	7300	1460	2960						4	1	1	1	4	4	4	4	1	96	96	1	96	0	96	1	96	0	96	96	96	5	1	1	1
1062	SAN JERONIMO	5656	BUENOS AIRES	9	2	B	1	18972	5	96	8									2		2500	500	10000	2	3	3	1	1	3	1	3	1	96	96	1	96	0	96	1	96	0	96	96	96	3	1	3	1
324	SOPETRAN	5761	GUAYABAL-CHACHAFRUTO	21	2	A	4	18965	4	96	4									7	2000	1000	2000	4000	1	4	1	1	4	4	4	4	1	98	98	1	98	2	1	1	98	1	98	98	98	6	1	4	1
420	SOPETRAN	5761	GUAYABAL-LA BRUNERA	20	1	96	8	18963	5	5	5	VERDE	20	5	700	2800	5600	1120	1820						4	1	1	1	1	1	1	1	1	96	96	1	96	0	96	1	96	0	96	96	96	0
480	SOPETRAN	5761	GUAYABAL-LOS POMOS	30	1	96	13	18962	8	5	5	VERDE	32	5	500	4950	9900	1980	2480						1	1	1	1	1	1	1	1	1	98	98	1	98	3	1	1	98	1	98	98	98	0
466	SOPETRAN	5761	EL MESTIZO	62	1	96	13	18962	3	3	1	ROJO	30	1	1000	2400	4800	960	1960						4	1	1	1	1	1	1	1	1	96	96	1	96	0	96	1	96	0	96	96	96	5	4	1	1
471	SOPETRAN	5761	EL MESTIZO	62	1	96	5	18962	3	2	1	AZUL	31	1	1400	2300	4600	920	2820						4	2	1	1	3	3	1	3	1	98	98	1	98	1	98	1	98	1	98	98	98	2	1	1	1
462	SOPETRAN	5761	GUAYABAL-ROJAS	36	1	96	14	18962	4	1	2	AMARILLO	29	2	1200	4300	8600	1720	2720						4	1	1	1	4	4	4	4	1	98	98	1	98	0	1	1	98	1	98	98	98	5	4	4	1
1099	SOPETRAN	5761	EL MESTIZO	62	2	B	2	18965	4	96	5									3		700	1000	4100	4	1	1	1	1	1	1	1	1	98	98	1	98	3	1	1	98	1	98	98	98	2	4	1	1
1095	SOPETRAN	5761	GUAYABAL-ROJAS	36	2	B	3	18965	5	96	1									10		300	300	3600	4	1	1	1	1	1	1	1	1	96	96	1	96	0	96	1	96	0	96	96	96	2	4	1	1
455	SOPETRAN	5761	GUAYABAL-ROJAS	36	1	96	8	18962	7	2	5	AZUL	27	5	500	4200	8400	1680	2180						4	1	1	1	2	3	1	1	1	98	98	2	96	1	98	1	98	1	98	98	98	1	4	1	1
473	SOPETRAN	5761	GUAYABAL-PALENQUE	34	1	96	9	18962	3	2	3	AZUL	31	3	1000	2450	4900	980	1980						1	4	3	3	4	4	4	4	1	96	96	1	96	0	96	1	96	0	96	96	96	9	1	4	1
85	SAN JERONIMO	5656	ALTO COLORADO	3	1	96	1	18969	7	1	5	AMARILLO	1	5	50	2850	5700	1140	1190						4	1	1	1	1	1	1	1	1	98	98	1	98	1	98	1	98	1	98	98	98	2	4	1	1
1108	SOPETRAN	5761	GUAYABAL-ROJAS	36	2	B	4	18965	3	96	4									8		1000	1000	5000	4	1	1	1	1	1	1	1	1	98	98	1	98	1	98	1	98	1	98	98	98	4	4	1	1
95	SAN JERONIMO	5656	BUENOS AIRES PARTE ALTA	10	1	96	15	18969	2	2	5	AZUL	3	5	300	5150	10300	2060	2360						4	1	1	1	1	1	1	1	1	98	98	1	98	1	98	1	98	1	98	98	98	2	3	1	1
390	SOPETRAN	5761	GUAYABAL-MALPASO	33	2	A	4	18964	4	96	10									9	0	3000	9000	9000	4	1	1	1	1	1	1	1	1	98	98	1	98	3	1	1	98	1	98	98	98	2	4	1	1
82	SAN JERONIMO	5656	EL CEDRAL	17	1	96	9	18969	4	1	2	AMARILLO	1	2	1050	1950	3900	780	1830						4	1	1	1	1	1	1	1	1	98	98	1	1	3	1	1	98	1	98	98	98	2	4	1	1
454	SOPETRAN	5761	GUAYABAL-LOS POMOS	30	1	96	6	18962	7	2	4	AZUL	27	4	1300	2300	4600	920	2220						4	1	1	1	1	1	1	1	1	98	98	3	1	3	1	1	98	1	98	98	98	1	4	1	1
138	SAN JERONIMO	5656	BUENOS AIRES	9	1	96	7	18970	5	5	3	VERDE	12	3	90	4610	9220	1844	1934						1	1	1	1	1	1	1	1	1	98	98	1	98	1	98	1	98	1	98	98	98	4	1	1	1
170	SAN JERONIMO	5656	ALTO COLORADO	3	2	A	3	18971	2	96	10									3	1500	1500	1000	2500	4	1	1	1	1	1	1	1	1	96	96	1	96	0	96	1	96	0	96	96	96	5	4	1	1
346	SOPETRAN	5761	GUAYABAL-LOS POMOS	30	2	A	1	18965	1	96	6									4	2500	500	500	3000	4	1	1	1	1	1	1	1	1	98	98	1	98	3	1	1	98	1	98	98	98	3	4	1	1
94	SAN JERONIMO	5656	LA CLARITA	43	1	96	1	18939	2	2	4	AZUL	3	4	1000	4250	8500	1700	2700						4	1	1	1	1	1	1	1	1	96	96	1	96	0	96	1	96	0	96	96	96	4	4	1	1
480	SOPETRAN	5761	GUAYABAL-LOS POMOS	30	1	96	4	18962	8	5	5	VERDE	32	5	500	4800	9600	1920	2420						1	1	1	1	1	1	1	1	1	98	98	1	98	3	1	1	98	1	98	98	98	0
155	SAN JERONIMO	5656	BUENOS AIRES PARTE BAJA	11	1	96	10	18970	7	2	5	AZUL	15	5	10	2140	4280	856	866						3	1	1	3	1	4	4	4	1	98	1	3	1	3	1	1	98	1	98	98	98	6	1	4	3
1090	SOPETRAN	5761	GUAYABAL-LA BRUNERA	25	2	B	6	18964	3	96	6									10		2500	500	10000	4	2	1	2	3	2	1	1	1	98	98	1	98	1	98	1	98	1	98	98	98	0
329	SOPETRAN	5761	GUAYABAL-ROJAS	36	2	A	6	18965	4	96	9									8	2000	1000	1000	3000	4	1	1	1	4	4	1	4	1	98	98	1	98	3	1	3	1	1	98	98	98	3	3	1	2
151	SAN JERONIMO	5656	ALTO COLORADO	3	1	96	7	18970	2	2	1	AZUL	15	1	1150	2520	5040	1008	2158						2	1	1	1	1	1	1	1	1	98	98	1	98	1	98	1	98	1	98	98	98	3	1	1	1
147	SAN JERONIMO	5656	BUENOS AIRES	9	1	96	6	18970	1	3	2	ROJO	14	2	750	4800	10000	2000	2750						4	1	1	1	1	1	1	1	1	98	98	1	98	1	98	1	98	1	98	98	98	3	4	1	1
122	SAN JERONIMO	5656	LA CLARITA	43	1	96	9	18970	4	1	2	AMARILLO	9	2	300	5200	10400	2080	2380						1	1	1	3	1	4	1	1	1	96	96	3	1	3	1	1	96	3	1	98	98	2	4	1	1
420	SOPETRAN	5761	GUAYABAL-LA BRUNERA	20	1	96	15	18963	5	5	5	VERDE	20	5	1400	1350	2700	540	1940						4	1	1	1	1	1	1	1	1	96	96	1	96	0	96	1	96	0	96	96	96	0
125	SAN JERONIMO	5656	EL CEDRAL	17	1	96	13	18970	4	1	5	AMARILLO	9	5	200	6000	12000	2400	2600						4	1	1	1	1	1	1	1	1	98	98	1	98	3	1	3	1	1	98	98	98	2	4	1	1
109	SAN JERONIMO	5656	BUENOS AIRES PARTE ALTA	10	1	96	7	18969	7	3	4	ROJO	6	4	200	5700	11400	2280	2480						4	1	1	1	1	1	1	1	1	96	96	1	96	0	96	1	96	0	96	96	96	4	4	1	1
450	SOPETRAN	5761	GUAYABAL-LA CEJA	26	1	96	12	18962	1	3	5	ROJO	26	5	1000	2400	4800	960	1960						1	1	1	1	1	1	1	1	1	98	98	1	98	1	98	1	98	1	98	98	98	2	4	1	1
37	SAN JERONIMO	5656	ALTO COLORADO	3	3	A	1	18973	2	96	6									8	40000	20000		40000	4	1	1	1	1	1	1	1	1	96	96	1	96	0	96	1	96	0	96	96	96	4	4	1	1
116	SAN JERONIMO	5656	ALTO COLORADO	3	1	96	8	18969	7	5	1	VERDE	8	1	1500	2100	4200	840	2340						1	1	1	1	4	4	4	4	1	96	96	1	96	0	96	1	96	0	96	96	96	4	1	4	1
432	SOPETRAN	5761	GUAYABAL-ROJAS	36	1	96	4	18963	3	2	2	AZUL	23	2	1300	1800	3600	720	2020						4	1	1	1	1	1	1	1	1	96	96	1	96	0	96	1	96	0	96	96	96	4	1	1	1
84	SAN JERONIMO	5656	BUENOS AIRES PARTE ALTA	10	1	96	10	18969	7	1	4	AMARILLO	1	4	640	2760	5520	1104	1744						1	2	3	1	4	4	4	4	1	98	98	1	98	1	98	1	98	1	98	98	98	0
81	SAN JERONIMO	5656	EL CEDRAL	17	1	96	15	18969	4	1	1	AMARILLO	1	1	1300	3500	7000	1400	2700						4	1	1	1	1	1	1	1	1	98	98	1	98	3	1	1	96	0	96	96	96	7	4	1	1
415	SOPETRAN	5761	GUAYABAL	37	1	96	4	18963	3	2	5	AZUL	19	5	1300	600	1200	240	1540						4	1	1	1	1	1	1	1	1	98	1	1	96	2	1	1	98	1	98	98	98	3	4	1	1
1079	SOPETRAN	5761	GUAYABAL	19	2	B	1	18964	5	96	5									1		1500	1000	6500	4	1	1	1	1	1	1	1	1	96	96	1	96	0	96	1	96	0	96	96	96	3	4	1	1
407	SOPETRAN	5761	GUAYABAL-ROJAS	36	1	96	6	18963	1	3	2	ROJO	18	2	1300	3300	6600	1320	2620						4	1	1	1	4	4	4	4	1	98	98	1	98	1	98	1	98	1	98	98	98	0
324	SOPETRAN	5761	GUAYABAL-CHACHAFRUTO	21	2	A	3	18965	4	96	4									7	2300	700	1000	3300	1	4	1	1	4	4	4	4	1	98	98	1	98	2	1	1	98	1	98	98	98	6	1	4	1
206	SAN JERONIMO	5656	EL CEDRAL	17	2	A	4	18972	1	96	6									7	1500	1500	3500	5000	4	1	1	1	1	3	1	1	1	98	98	1	98	1	98	1	98	1	98	98	98	3	4	1	1
84	SAN JERONIMO	5656	BUENOS AIRES PARTE ALTA	10	1	96	12	18969	7	1	4	AMARILLO	1	4	300	3750	7500	1500	1800						1	2	3	1	4	4	4	4	1	98	98	1	98	1	98	1	98	1	98	98	98	0
132	SAN JERONIMO	5656	BUENOS AIRES	9	1	96	1	18970	7	2	2	AZUL	11	2	1000	2800	5600	1120	2120						4	1	1	1	1	3	1	4	1	98	98	3	1	1	1	1	98	1	98	98	98	4	1	1	1
433	SOPETRAN	5761	GUAYABAL-ROJAS	36	1	96	12	18963	5	2	3	AZUL	23	3	1000	1600	3200	640	1640						4	1	1	1	1	1	1	1	1	98	98	1	98	1	98	1	98	1	98	98	98	2	4	1	1
326	SOPETRAN	5761	GUAYABAL-CHACHAFRUTO	21	2	A	4	18965	7	96	6									1	2500	500	300	2800	4	1	1	1	1	1	1	1	1	98	98	1	98	3	1	1	98	1	98	98	98	5	4	1	1
122	SAN JERONIMO	5656	LA CLARITA	43	1	96	8	18970	4	1	2	AMARILLO	9	2	500	4900	9800	1960	2460						1	1	1	3	1	4	1	1	1	96	96	3	1	3	1	1	96	3	1	98	98	2	4	1	1
411	SOPETRAN	5761	GUAYABAL	37	1	96	15	18963	3	2	1	AZUL	19	1	1400	1500	3000	600	2000						4	1	1	1	1	1	1	1	1	98	98	1	98	1	98	1	98	1	98	98	98	0
409	SOPETRAN	5761	GUAYABAL-LA AGUADA	23	1	96	9	18963	7	3	4	ROJO	18	4	1300	3850	7700	1540	2840						2	3	1	1	3	1	1	1	1	98	98	1	98	1	98	1	98	1	98	98	98	3	1	1	1
113	SAN JERONIMO	5656	BUENOS AIRES PARTE ALTA	10	1	96	1	18969	2	2	3	AZUL	7	3	300	4550	910	1820	2120						3	1	1	1	4	4	3	3	1	96	96	1	96	0	96	1	96	0	96	96	96	2	1	4	4
447	SOPETRAN	5761	GUAYABAL-LAS CRUCES	28	1	96	15	18962	7	3	2	ROJO	26	2	1300	2200	4400	880	2180						4	1	1	1	1	1	1	1	1	98	98	1	98	1	98	1	98	1	98	98	98	3	4	1	1
455	SOPETRAN	5761	GUAYABAL-ROJAS	36	1	96	3	18962	7	2	5	AZUL	27	5	300	4700	9400	1880	2180						4	1	1	1	2	3	1	1	1	98	98	2	96	1	98	1	98	1	98	98	98	1	4	1	1
436	SOPETRAN	5761	GUAYABAL-ROJAS	36	1	96	13	18963	5	5	1	VERDE	24	1	1000	2800	5600	1120	2120						4	1	1	1	1	1	1	1	1	98	98	1	98	1	98	1	98	1	98	98	98	0
190	SAN JERONIMO	5656	LA CLARITA	43	2	A	3	18971	4	96	10									4	200	2800	8000	8200	4	1	1	1	1	1	1	1	1	96	96	1	96	0	96	1	96	0	96	96	96	5	4	1	1
434	SOPETRAN	5761	GUAYABAL-LOS POMOS	30	1	96	8	18963	3	2	4	AZUL	23	4	1300	1600	3200	640	1940						1	1	1	1	4	4	4	4	1	98	98	1	98	1	98	1	98	1	98	98	98	2	1	1	1
157	SAN JERONIMO	5656	ALTO COLORADO	3	1	96	10	18970	5	5	2	VERDE	16	2	400	4890	9780	1956	2356						4	1	1	1	1	1	1	1	1	96	96	1	96	0	96	1	96	0	96	96	96	1	4	1	1
118	SAN JERONIMO	5656	LA CLARITA	43	1	96	5	18969	5	5	3	VERDE	8	3	1000	1200	2400	480	1480						4	1	1	1	1	1	1	1	1	98	98	1	98	1	98	1	98	1	98	98	98	5	4	1	1
119	SAN JERONIMO	5656	EL CEDRAL	17	1	96	8	18969	5	5	4	VERDE	8	4	800	2100	4200	840	1640						4	1	1	1	1	1	1	1	1	98	98	1	98	1	98	1	98	1	98	98	98	4	4	1	1
1083	SOPETRAN	5761	GUAYABAL-LOS POMOS	30	2	B	4	18964	3	96	9									8		2500	7000	3500	4	1	1	1	1	3	1	1	1	98	1	1	96	3	1	1	98	1	98	98	98	6	4	1	1
1044	SAN JERONIMO	5656	BUENOS AIRES PARTE ALTA	10	2	B	6	18971	7	96	10									5		2500	10000	500	4	1	1	1	1	3	1	1	1	98	98	1	98	1	98	1	98	1	98	98	98	2	4	1	1
418	SOPETRAN	5761	GUAYABAL	37	1	96	11	18963	5	5	3	VERDE	20	3	1450	1750	3500	700	2150						4	1	1	1	1	1	1	1	1	98	98	1	98	1	98	1	98	1	98	98	98	5	4	1	1
101	SAN JERONIMO	5656	ALTO COLORADO	3	1	96	14	18969	4	1	1	AMARILLO	5	1	400	5900	11800	2360	2760						4	1	1	1	1	1	1	1	1	98	98	1	98	3	1	1	98	1	98	98	98	4	4	1	1
139	SAN JERONIMO	5656	BUENOS AIRES	9	1	96	4	18970	5	5	4	VERDE	12	4	1500	5000	10000	2000	3500						4	1	1	1	1	1	1	1	1	98	98	1	98	1	98	1	98	1	98	98	98	2	4	1	1
104	SAN JERONIMO	5656	ALTO COLORADO	3	1	96	6	18969	4	1	4	AMARILLO	5	4	1000	4500	9000	1800	2800						4	1	1	1	1	4	1	3	1	98	98	1	98	1	98	1	98	1	98	98	98	3	4	1	1
1066	SAN JERONIMO	5656	EL CEDRAL	17	2	B	3	18972	2	96	2									2		1000	2000	4000	4	1	1	1	1	3	3	3	1	98	98	1	98	3	1	1	98	1	98	98	98	3	3	1	1
133	SAN JERONIMO	5656	BUENOS AIRES PARTE BAJA	11	1	96	9	18970	2	2	3	AZUL	11	3	200	2150	4300	860	1060						4	3	3	1	1	3	1	1	1	98	98	1	98	3	1	1	98	1	98	98	98	3	4	1	1
140	SAN JERONIMO	5656	EL CEDRAL	17	1	96	15	18970	1	5	5	VERDE	12	5	0	4340	8680	1736	1736						1	1	1	1	1	1	1	1	1	98	98	1	98	1	98	1	98	1	98	98	98	10	1	1	1
409	SOPETRAN	5761	GUAYABAL-LA AGUADA	23	1	96	3	18963	7	3	4	ROJO	18	4	1400	3600	7200	1440	2840						2	3	1	1	3	1	1	1	1	98	98	1	98	1	98	1	98	1	98	98	98	3	1	1	1
471	SOPETRAN	5761	EL MESTIZO	62	1	96	1	18962	3	2	1	AZUL	31	1	1000	2700	5400	1080	2080						4	2	1	1	3	3	1	3	1	98	98	1	98	1	98	1	98	1	98	98	98	2	1	1	1
411	SOPETRAN	5761	GUAYABAL	37	1	96	1	18963	3	2	1	AZUL	19	1	1000	1700	3400	680	1680						4	1	1	1	1	1	1	1	1	98	98	1	98	1	98	1	98	1	98	98	98	0
453	SOPETRAN	5761	GUAYABAL-LOS POMOS	30	1	96	3	18962	7	2	3	AZUL	27	3	500	4700	9400	1880	2380						1	1	1	1	1	3	1	3	1	98	1	1	98	1	98	1	98	1	98	98	98	5	2	1	1
1039	SAN JERONIMO	5656	BUENOS AIRES PARTE ALTA	10	2	B	2	18971	7	96	5									5		2500	1300	9200	1	4	1	1	1	4	4	4	1	98	98	1	98	1	98	1	98	1	98	98	98	1	1	4	4
424	SOPETRAN	5761	GUAYABAL-CHACHAFRUTO	21	1	96	11	18963	3	1	4	AMARILLO	21	4	1500	2600	5200	1040	2540						4	1	1	3	1	1	1	1	1	98	98	1	98	1	98	1	98	1	98	98	98	4	2	1	2
210	SAN JERONIMO	5656	BUENOS AIRES PARTE BAJA	11	2	A	5	18972	2	96	10									6	2300	700	3000	5300	4	1	1	1	1	1	1	1	1	98	98	1	98	1	98	1	98	1	98	98	98	2	1	1	1
469	SOPETRAN	5761	GUAYABAL-ROJAS	36	1	96	5	18962	1	3	4	ROJO	30	4	1000	2500	5000	1000	2000						2	3	1	1	4	4	1	1	1	98	98	1	98	3	96	1	98	1	98	98	98	8	1	4	4
1037	SAN JERONIMO	5656	EL CEDRAL	17	2	B	6	18971	2	96	3									6		1800	5000	3400	3	1	1	1	1	3	1	3	1	96	96	1	96	0	96	1	96	0	96	96	96	1	3	3	1
228	SAN JERONIMO	5656	BUENOS AIRES PARTE BAJA	11	2	A	2	18972	2	96	8									9	2000	1000	3000	5000	1	3	1	1	3	4	3	3	1	98	98	1	98	1	98	1	98	1	98	98	98	2	1	2	1
159	SAN JERONIMO	5656	BUENOS AIRES	9	1	96	13	18970	5	5	4	VERDE	16	4	300	5095	10910	2038	2338						4	1	1	1	1	1	1	1	1	98	98	1	98	1	98	1	98	1	98	98	98	3	4	1	1
95	SAN JERONIMO	5656	BUENOS AIRES PARTE ALTA	10	1	96	5	18969	2	2	5	AZUL	3	5	900	4550	9100	1820	2720						4	1	1	1	1	1	1	1	1	98	98	1	98	1	98	1	98	1	98	98	98	2	3	1	1
450	SOPETRAN	5761	GUAYABAL-LA CEJA	26	1	96	11	18962	1	3	5	ROJO	26	5	1000	2000	4000	800	1800						1	1	1	1	1	1	1	1	1	98	98	1	98	1	98	1	98	1	98	98	98	2	4	1	1
90	SAN JERONIMO	5656	BUENOS AIRES	9	1	96	3	18969	1	3	5	ROJO	2	5	1300	1950	3900	780	2080						3	3	4	4	3	3	4	4	1	98	98	1	98	1	98	1	98	1	98	98	98	4	1	4	4
321	SOPETRAN	5761	GUAYABAL-ROJAS	36	2	A	5	18965	1	96	1									9	2700	300	0	2700	4	1	1	1	1	1	1	1	1	98	98	1	98	1	98	1	98	1	98	98	98	1	4	1	1
126	SAN JERONIMO	5656	BUENOS AIRES PARTE ALTA	10	1	96	2	18970	1	3	1	ROJO	10	1	1400	4100	8200	1640	3040						1	3	3	3	4	1	4	4	1	98	98	1	98	1	98	1	98	1	98	98	98	5	1	3	1
162	SAN JERONIMO	5656	LA CLARITA	43	2	A	4	18971	2	96	2									6	100	2900	9500	9600	4	1	1	1	1	1	1	1	1	96	96	1	96	0	96	1	96	0	96	96	96	5	4	1	1
439	SOPETRAN	5761	GUAYABAL-LOS POMOS	30	1	96	3	18963	5	5	4	VERDE	24	4	30	3970	7940	1588	1618						4	1	1	1	1	1	1	1	1	96	96	1	96	0	96	1	96	0	96	96	96	1	4	1	1
222	SAN JERONIMO	5656	BUENOS AIRES	9	2	A	4	18972	4	96	2									2	2000	1000	500	2500	1	1	1	1	1	1	1	1	1	98	98	1	98	3	1	1	98	1	98	98	98	6	4	1	1
14	SAN JERONIMO	5656	ALTO COLORADO	3	3	A	1	18973	2	96	6									9	59000	1000		59000	4	3	1	1	3	4	3	4	1	98	98	1	98	3	99	1	96	0	96	96	96	5	4	3	3
411	SOPETRAN	5761	GUAYABAL	37	1	96	6	18963	3	2	1	AZUL	19	1	1300	950	1900	380	1680						4	1	1	1	1	1	1	1	1	98	98	1	98	1	98	1	98	1	98	98	98	0
85	SAN JERONIMO	5656	ALTO COLORADO	3	1	96	14	18969	7	1	5	AMARILLO	1	5	300	3900	7800	1560	1860						4	1	1	1	1	1	1	1	1	98	98	1	98	1	98	1	98	1	98	98	98	2	4	1	1
467	SOPETRAN	5761	GUAYABAL-ROJAS	36	1	96	3	18962	7	3	2	ROJO	30	2	500	3000	6000	1200	1700						4	1	1	1	1	1	1	1	1	98	98	1	98	1	98	1	98	1	98	98	98	3	4	1	1
118	SAN JERONIMO	5656	LA CLARITA	43	1	96	2	18969	5	5	3	VERDE	8	3	1200	1500	3000	600	1800						4	1	1	1	1	1	1	1	1	98	98	1	98	1	98	1	98	1	98	98	98	5	4	1	1
95	SAN JERONIMO	5656	BUENOS AIRES PARTE ALTA	10	1	96	9	18969	2	2	5	AZUL	3	5	400	4550	9100	1820	2220						4	1	1	1	1	1	1	1	1	98	98	1	98	1	98	1	98	1	98	98	98	2	3	1	1
450	SOPETRAN	5761	GUAYABAL-LA CEJA	26	1	96	4	18962	1	3	5	ROJO	26	5	1000	2700	5400	1080	2080						1	1	1	1	1	1	1	1	1	98	98	1	98	1	98	1	98	1	98	98	98	2	4	1	1
133	SAN JERONIMO	5656	BUENOS AIRES PARTE BAJA	11	1	96	5	18970	2	2	3	AZUL	11	3	900	3050	6100	1220	2120						4	3	3	1	1	3	1	1	1	98	98	1	98	3	1	1	98	1	98	98	98	3	4	1	1
436	SOPETRAN	5761	GUAYABAL-ROJAS	36	1	96	15	18963	5	5	1	VERDE	24	1	1000	1900	3800	760	1760						4	1	1	1	1	1	1	1	1	98	98	1	98	1	98	1	98	1	98	98	98	0
87	SAN JERONIMO	5656	BUENOS AIRES	9	1	96	13	18969	1	3	2	ROJO	2	2	1100	3550	7100	1420	2520						4	1	1	1	1	1	1	1	1	98	98	1	98	3	1	1	98	1	98	98	98	3	1	1	1
132	SAN JERONIMO	5656	BUENOS AIRES	9	1	96	4	18970	7	2	2	AZUL	11	2	100	4000	8000	1600	1700						4	1	1	1	1	3	1	4	1	98	98	3	1	1	1	1	98	1	98	98	98	4	1	1	1
168	SAN JERONIMO	5656	ALTO COLORADO	3	2	A	1	18971	2	96	8									1	1000	2000	3000	4000	1	1	1	1	3	3	3	3	1	96	96	1	96	0	96	1	96	0	96	96	96	5	4	1	1
138	SAN JERONIMO	5656	BUENOS AIRES	9	1	96	14	18970	5	5	3	VERDE	12	3	15	4085	8170	1634	1649						1	1	1	1	1	1	1	1	1	98	98	1	98	1	98	1	98	1	98	98	98	4	1	1	1
84	SAN JERONIMO	5656	BUENOS AIRES PARTE ALTA	10	1	96	14	18969	7	1	4	AMARILLO	1	4	100	3900	7800	1560	1660						1	2	3	1	4	4	4	4	1	98	98	1	98	1	98	1	98	1	98	98	98	0
103	SAN JERONIMO	5656	BUENOS AIRES	9	1	96	2	18969	5	1	3	AMARILLO	5	3	500	5700	11400	2280	2780						4	1	1	1	1	1	1	1	1	96	96	1	96	0	96	1	96	0	96	96	96	8	4	1	1
1038	SAN JERONIMO	5656	EL CEDRAL	17	2	B	4	18971	5	96	4									6		1000	3500	2500	1	3	1	1	1	3	1	1	1	98	98	3	1	1	98	1	98	1	98	98	98	3	4	3	1
142	SAN JERONIMO	5656	ALTO COLORADO	3	1	96	6	18970	4	1	2	AMARILLO	13	2	100	4900	9800	1960	2060						1	1	1	1	4	4	1	1	1	98	98	1	98	3	1	1	98	1	98	98	98	6	1	1	1
99	SAN JERONIMO	5656	BUENOS AIRES	9	1	96	5	18969	5	5	4	VERDE	4	4	1250	1750	3500	700	1950						2	1	1	1	1	2	1	3	1	98	98	1	98	1	98	1	98	1	98	98	98	5	1	3	3
428	SOPETRAN	5761	GUAYABAL-CHIVIGUACO	22	1	96	14	18963	3	3	3	ROJO	22	3	1350	2050	4100	820	2170						2	4	4	1	1	4	2	4	1	96	96	1	96	0	96	1	96	0	96	96	96	9	2	3	1
449	SOPETRAN	5761	GUAYABAL	19	1	96	5	18962	1	3	4	ROJO	26	4	1100	3900	7800	1560	2660						4	1	1	1	1	1	1	1	1	98	98	1	98	1	98	1	98	1	98	98	98	0
1090	SOPETRAN	5761	GUAYABAL-LA BRUNERA	25	2	B	2	18964	3	96	6									2		500	1000	3500	4	2	1	2	3	2	1	1	1	98	98	1	98	1	98	1	98	1	98	98	98	0
342	SOPETRAN	5761	GUAYABAL-ROJAS	36	2	A	4	18965	7	96	2									2	2700	300	900	3600	4	1	1	1	1	1	1	3	1	98	98	1	98	1	98	1	98	1	98	98	98	1	4	1	1
117	SAN JERONIMO	5656	BUENOS AIRES	9	1	96	3	18969	7	5	2	VERDE	8	2	1300	2400	4800	960	2260						4	1	1	1	1	1	1	1	1	98	98	3	1	1	98	3	1	1	98	98	98	3	4	1	1
1069	SAN JERONIMO	5656	BUENOS AIRES PARTE ALTA	10	2	B	4	18972	7	96	5									3		1500	300	7200	4	1	1	2	1	2	4	2	1	98	98	1	98	2	1	1	98	3	1	98	98	7	3	1	1
1108	SOPETRAN	5761	GUAYABAL-ROJAS	36	2	B	3	18965	3	96	4									8		2000	4000	5000	4	1	1	1	1	1	1	1	1	98	98	1	98	1	98	1	98	1	98	98	98	4	4	1	1
366	SOPETRAN	5761	GUAYABAL-ROJAS	36	2	A	1	18963	7	96	6									2	1000	2000	2000	3000	1	1	1	1	4	4	4	4	1	98	0	1	98	2	1	1	98	1	98	98	98	2	4	1	1
126	SAN JERONIMO	5656	BUENOS AIRES PARTE ALTA	10	1	96	10	18970	1	3	1	ROJO	10	1	1380	3920	7840	1568	2948						1	3	3	3	4	1	4	4	1	98	98	1	98	1	98	1	98	1	98	98	98	5	1	3	1
84	SAN JERONIMO	5656	BUENOS AIRES PARTE ALTA	10	1	96	9	18969	7	1	4	AMARILLO	1	4	800	1950	3900	780	1580						1	2	3	1	4	4	4	4	1	98	98	1	98	1	98	1	98	1	98	98	98	0
1079	SOPETRAN	5761	GUAYABAL	19	2	B	5	18964	5	96	5									1		1500	2000	5500	4	1	1	1	1	1	1	1	1	96	96	1	96	0	96	1	96	0	96	96	96	3	4	1	1
82	SAN JERONIMO	5656	EL CEDRAL	17	1	96	3	18969	4	1	2	AMARILLO	1	2	900	3450	6900	1380	2280						4	1	1	1	1	1	1	1	1	98	98	1	1	3	1	1	98	1	98	98	98	2	4	1	1
436	SOPETRAN	5761	GUAYABAL-ROJAS	36	1	96	11	18963	5	5	1	VERDE	24	1	1000	2300	4600	920	1920						4	1	1	1	1	1	1	1	1	98	98	1	98	1	98	1	98	1	98	98	98	0
116	SAN JERONIMO	5656	ALTO COLORADO	3	1	96	1	18969	7	5	1	VERDE	8	1	1300	1600	3200	640	1940						1	1	1	1	4	4	4	4	1	96	96	1	96	0	96	1	96	0	96	96	96	4	1	4	1
108	SAN JERONIMO	5656	BUENOS AIRES PARTE ALTA	10	1	96	4	18969	2	3	3	ROJO	6	3	300	4400	8800	1760	2060						1	1	1	1	1	1	1	1	1	96	96	1	96	0	96	1	96	0	96	96	96	2	4	1	1
368	SOPETRAN	5761	GUAYABAL-ROJAS	36	2	A	2	18964	4	96	8									9	500	2500	5000	5500	4	1	1	1	4	4	1	1	1	98	98	1	98	1	98	1	98	1	98	98	98	7	4	1	1
327	SOPETRAN	5761	GUAYABAL-CHACHAFRUTO	21	2	A	2	18965	7	96	7									10	2500	500	500	3000	4	1	1	1	4	4	4	4	1	98	98	1	98	1	98	1	98	1	98	98	98	2	2	1	1
405	SOPETRAN	5761	GUAYABAL-ROJAS	36	1	96	2	18963	4	1	5	AMARILLO	17	5	1450	2850	5700	1140	2590						4	1	1	1	1	1	1	1	1	96	96	1	96	0	96	1	96	0	96	96	96	5	4	1	1
428	SOPETRAN	5761	GUAYABAL-CHIVIGUACO	22	1	96	3	18963	3	3	3	ROJO	22	3	500	2950	5900	1180	1680						2	4	4	1	1	4	2	4	1	96	96	1	96	0	96	1	96	0	96	96	96	9	2	3	1
131	SAN JERONIMO	5656	EL CEDRAL	17	1	96	2	18970	2	2	1	AZUL	11	1	1450	3850	7700	1540	2990						3	1	1	1	1	1	1	1	1	98	98	1	98	1	98	1	98	1	98	98	98	2	4	1	1
91	SAN JERONIMO	5656	BUENOS AIRES	9	1	96	5	18969	2	2	1	AZUL	3	1	500	4550	9100	1820	2320						1	1	1	1	1	3	1	3	1	98	98	1	98	1	98	1	98	1	98	98	98	6	4	1	1
424	SOPETRAN	5761	GUAYABAL-CHACHAFRUTO	21	1	96	14	18963	3	1	4	AMARILLO	21	4	800	3300	6600	1320	2120						4	1	1	3	1	1	1	1	1	98	98	1	98	1	98	1	98	1	98	98	98	4	2	1	2
449	SOPETRAN	5761	GUAYABAL	19	1	96	12	18962	1	3	4	ROJO	26	4	1300	2400	4800	960	2260						4	1	1	1	1	1	1	1	1	98	98	1	98	1	98	1	98	1	98	98	98	0
1061	SAN JERONIMO	5656	BUENOS AIRES	9	2	B	4	18972	7	96	7									6		1500	3500	4000	1	1	1	3	1	3	4	4	1	98	98	1	98	1	98	1	98	1	98	98	98	9	4	1	1
81	SAN JERONIMO	5656	EL CEDRAL	17	1	96	14	18969	4	1	1	AMARILLO	1	1	1100	3900	7800	1560	2660						4	1	1	1	1	1	1	1	1	98	98	1	98	3	1	1	96	0	96	96	96	7	4	1	1
154	SAN JERONIMO	5656	ALTO COLORADO	3	1	96	9	18970	2	2	4	AZUL	15	4	1300	2950	5900	1180	2480						4	1	1	1	1	4	1	1	1	98	98	1	98	3	99	1	98	1	98	98	98	2	4	1	1
137	SAN JERONIMO	5656	BUENOS AIRES	9	1	96	9	18970	1	5	2	VERDE	12	2	1200	4430	8860	1772	2972						4	1	1	1	1	1	1	1	1	98	98	1	98	1	98	1	98	1	98	98	98	2	4	1	1
420	SOPETRAN	5761	GUAYABAL-LA BRUNERA	20	1	96	2	18963	5	5	5	VERDE	20	5	800	1600	3200	640	1440						4	1	1	1	1	1	1	1	1	96	96	1	96	0	96	1	96	0	96	96	96	0
1091	SOPETRAN	5761	GUAYABAL-LA AGUADA	23	2	B	1	18964	3	96	7									7		2000	2000	7000	4	1	1	1	1	1	1	1	1	98	98	1	98	1	98	1	98	1	98	98	98	5	4	1	1
152	SAN JERONIMO	5656	ALTO COLORADO	3	1	96	8	18970	2	2	2	AZUL	15	2	1200	2800	5600	1120	2320						4	1	1	1	1	1	3	2	1	96	96	1	96	0	96	1	96	0	96	96	96	3	4	1	1
423	SOPETRAN	5761	GUAYABAL-LA PENA	35	1	96	1	18963	4	1	3	AMARILLO	21	3	500	2700	5400	1080	1580						1	1	1	2	4	4	1	1	1	96	96	1	96	0	96	1	96	0	96	96	96	4	2	1	1
1092	SOPETRAN	5761	GUAYABAL-LA AGUADA	23	2	B	5	18964	5	96	8									1		1000	4000	2000	2	1	1	1	1	1	1	1	1	98	98	1	98	1	98	1	98	1	98	98	98	2	3	1	1
89	SAN JERONIMO	5656	LA CLARITA	43	1	96	2	18969	4	3	4	ROJO	2	4	700	2450	4900	980	1680						1	4	1	1	1	1	1	1	1	96	96	1	96	0	96	1	96	0	96	96	96	3	4	1	1
440	SOPETRAN	5761	GUAYABAL-ROJAS	36	1	96	3	18963	5	5	5	VERDE	24	5	0	4970	9940	1988	1988						2	3	1	3	1	1	1	1	1	98	98	1	98	1	98	1	98	1	98	98	98	0
227	SAN JERONIMO	5656	EL CEDRAL	17	2	A	2	18972	4	96	7									4	3000	0	500	3500	4	1	1	4	1	1	1	1	1	98	98	1	98	3	1	1	98	1	98	98	98	3	1	1	1
473	SOPETRAN	5761	GUAYABAL-PALENQUE	34	1	96	2	18962	3	2	3	AZUL	31	3	1000	2600	5200	1040	2040						1	4	3	3	4	4	4	4	1	96	96	1	96	0	96	1	96	0	96	96	96	9	1	4	1
1051	SAN JERONIMO	5656	ALTO COLORADO	3	2	B	6	18971	7	96	7									8		2500	1000	9500	1	1	1	1	4	4	4	4	1	96	96	1	96	0	96	1	96	0	96	96	96	2	1	1	1
140	SAN JERONIMO	5656	EL CEDRAL	17	1	96	2	18970	1	5	5	VERDE	12	5	0	4550	9100	1820	1820						1	1	1	1	1	1	1	1	1	98	98	1	98	1	98	1	98	1	98	98	98	10	1	1	1
99	SAN JERONIMO	5656	BUENOS AIRES	9	1	96	2	18969	5	5	4	VERDE	4	4	1000	2900	5800	1160	2160						2	1	1	1	1	2	1	3	1	98	98	1	98	1	98	1	98	1	98	98	98	5	1	3	3
223	SAN JERONIMO	5656	BUENOS AIRES PARTE ALTA	10	2	A	2	18972	2	96	3									5	1000	2000	300	1300	4	1	1	1	1	1	1	1	1	98	98	1	98	1	98	1	98	1	98	98	98	5	4	1	1
467	SOPETRAN	5761	GUAYABAL-ROJAS	36	1	96	7	18962	7	3	2	ROJO	30	2	1300	2200	4400	880	2180						4	1	1	1	1	1	1	1	1	98	98	1	98	1	98	1	98	1	98	98	98	3	4	1	1
83	SAN JERONIMO	5656	ALTO COLORADO	3	1	96	12	18969	4	1	3	AMARILLO	1	3	1400	3750	7500	1500	2900						4	1	1	1	4	4	4	4	1	98	98	1	98	3	1	1	96	0	96	96	96	5	3	1	1
230	SAN JERONIMO	5656	EL CEDRAL	17	2	A	3	18972	4	96	10									6	0	3000	11000	11000	4	1	1	1	1	1	1	1	1	98	98	1	98	3	1	3	1	1	98	98	98	2	4	1	1
83	SAN JERONIMO	5656	ALTO COLORADO	3	1	96	9	18969	4	1	3	AMARILLO	1	3	1500	1950	3900	780	2280						4	1	1	1	4	4	4	4	1	98	98	1	98	3	1	1	96	0	96	96	96	5	3	1	1
281	SOPETRAN	5761	GUAYABAL-LA BRUNERA	25	3	A	1	18966	4	96	1									14	40000	20000		40000	4	1	1	1	1	1	1	1	1	98	98	1	98	2	1	1	98	1	98	98	98	5	4	1	1
455	SOPETRAN	5761	GUAYABAL-ROJAS	36	1	96	7	18962	7	2	5	AZUL	27	5	1000	3500	7000	1400	2400						4	1	1	1	2	3	1	1	1	98	98	2	96	1	98	1	98	1	98	98	98	1	4	1	1
454	SOPETRAN	5761	GUAYABAL-LOS POMOS	30	1	96	11	18962	7	2	4	AZUL	27	4	1000	4200	8400	1680	2680						4	1	1	1	1	1	1	1	1	98	98	3	1	3	1	1	98	1	98	98	98	1	4	1	1
1043	SAN JERONIMO	5656	LA CLARITA	43	2	B	6	18971	5	96	9									9		2000	0	9000	3	3	1	2	1	1	1	1	1	98	98	1	98	1	98	3	1	1	98	98	98	2	1	4	3
1041	SAN JERONIMO	5656	BUENOS AIRES PARTE ALTA	10	2	B	1	18971	7	96	7									4		2000	8000	1000	4	4	1	1	4	4	4	4	1	96	96	1	96	0	96	1	96	0	96	96	96	3	4	2	1
123	SAN JERONIMO	5656	ALTO COLORADO	3	1	96	5	18970	4	1	3	AMARILLO	9	3	500	4800	9600	1920	2420						4	1	1	1	1	1	1	1	1	98	98	1	98	2	1	1	98	1	98	98	98	2	4	1	1
407	SOPETRAN	5761	GUAYABAL-ROJAS	36	1	96	4	18963	1	3	2	ROJO	18	2	1400	2900	5800	1160	2560						4	1	1	1	4	4	4	4	1	98	98	1	98	1	98	1	98	1	98	98	98	0
405	SOPETRAN	5761	GUAYABAL-ROJAS	36	1	96	14	18963	4	1	5	AMARILLO	17	5	1450	3850	7700	1540	2990						4	1	1	1	1	1	1	1	1	96	96	1	96	0	96	1	96	0	96	96	96	5	4	1	1
419	SOPETRAN	5761	GUAYABAL-ROJAS	36	1	96	15	18963	7	5	4	VERDE	20	4	1400	1350	2700	540	1940						1	1	1	1	1	1	1	1	1	98	98	2	0	1	98	1	98	1	98	98	98	1	4	1	1
469	SOPETRAN	5761	GUAYABAL-ROJAS	36	1	96	6	18962	1	3	4	ROJO	30	4	1000	2200	4400	880	1880						2	3	1	1	4	4	1	1	1	98	98	1	98	3	96	1	98	1	98	98	98	8	1	4	4
1073	SAN JERONIMO	5656	EL CEDRAL	17	2	B	2	18972	4	96	9									8		1000	3000	3000	4	1	1	1	1	1	1	1	1	98	98	1	98	3	1	3	1	1	98	98	98	3	4	1	1
188	SAN JERONIMO	5656	BUENOS AIRES PARTE BAJA	11	2	A	3	18971	2	96	8									3	300	2700	5300	5600	1	1	1	1	1	1	1	1	1	96	96	1	96	0	96	1	96	0	96	96	96	3	4	1	1
85	SAN JERONIMO	5656	ALTO COLORADO	3	1	96	12	18969	7	1	5	AMARILLO	1	5	0	3750	7500	1500	1500						4	1	1	1	1	1	1	1	1	98	98	1	98	1	98	1	98	1	98	98	98	2	4	1	1
412	SOPETRAN	5761	GUAYABAL-ROJAS	36	1	96	15	18963	3	2	2	AZUL	19	2	1500	1500	3000	600	2100						4	1	1	3	1	3	1	1	1	96	96	1	98	1	98	1	98	1	98	98	98	1	4	3	3
127	SAN JERONIMO	5656	ALTO COLORADO	3	1	96	8	18970	7	3	2	ROJO	10	2	400	1930	3860	772	1172						4	3	1	1	1	1	1	1	1	98	98	3	1	2	1	1	98	1	98	98	98	1	4	3	1
403	SOPETRAN	5761	GUAYABAL-LOS POMOS	30	1	96	13	18963	4	1	3	AMARILLO	17	3	1000	3900	7800	1560	2560						3	1	1	1	1	1	1	1	1	98	98	1	98	1	98	1	98	1	98	98	98	3	4	1	1
106	SAN JERONIMO	5656	EL CEDRAL	17	1	96	5	18969	1	3	1	ROJO	6	1	1300	4200	8400	1680	2980						1	3	2	1	1	4	1	3	1	98	98	1	98	1	98	1	98	1	98	98	98	3	4	3	1
386	SOPETRAN	5761	GUAYABAL-ROJAS	36	2	A	5	18964	7	96	6									3	50	2950	2850	2900	2	1	2	3	3	4	3	4	1	98	98	1	98	2	96	1	98	1	98	98	98	7	1	1	1
454	SOPETRAN	5761	GUAYABAL-LOS POMOS	30	1	96	7	18962	7	2	4	AZUL	27	4	1000	3500	7000	1400	2400						4	1	1	1	1	1	1	1	1	98	98	3	1	3	1	1	98	1	98	98	98	1	4	1	1
155	SAN JERONIMO	5656	BUENOS AIRES PARTE BAJA	11	1	96	9	18970	7	2	5	AZUL	15	5	150	2950	5900	1180	1330						3	1	1	3	1	4	4	4	1	98	1	3	1	3	1	1	98	1	98	98	98	6	1	4	3
155	SAN JERONIMO	5656	BUENOS AIRES PARTE BAJA	11	1	96	14	18970	7	2	5	AZUL	15	5	150	3450	6900	1380	1530						3	1	1	3	1	4	4	4	1	98	1	3	1	3	1	1	98	1	98	98	98	6	1	4	3
223	SAN JERONIMO	5656	BUENOS AIRES PARTE ALTA	10	2	A	4	18972	2	96	3									5	1500	1500	300	1800	4	1	1	1	1	1	1	1	1	98	98	1	98	1	98	1	98	1	98	98	98	5	4	1	1
151	SAN JERONIMO	5656	ALTO COLORADO	3	1	96	1	18970	2	2	1	AZUL	15	1	1000	3340	6680	1336	2336						2	1	1	1	1	1	1	1	1	98	98	1	98	1	98	1	98	1	98	98	98	3	1	1	1
407	SOPETRAN	5761	GUAYABAL-ROJAS	36	1	96	1	18963	1	3	2	ROJO	18	2	1200	4100	8200	1640	2840						4	1	1	1	4	4	4	4	1	98	98	1	98	1	98	1	98	1	98	98	98	0
451	SOPETRAN	5761	GUAYABAL-LA CEJA	26	1	96	8	18962	3	2	1	AZUL	27	1	500	4200	8400	1680	2180						1	1	1	1	2	3	1	3	1	98	98	1	98	1	98	1	98	1	98	98	98	2	1	3	2
421	SOPETRAN	5761	GUAYABAL-ROJAS	36	1	96	10	18963	1	1	1	AMARILLO	21	1	500	2700	5400	1080	1580						1	1	1	1	1	4	1	1	1	98	98	1	98	1	98	1	98	1	98	98	98	1	4	1	1
87	SAN JERONIMO	5656	BUENOS AIRES	9	1	96	11	18969	1	3	2	ROJO	2	2	1250	3250	6500	1300	2550						4	1	1	1	1	1	1	1	1	98	98	1	98	3	1	1	98	1	98	98	98	3	1	1	1
93	SAN JERONIMO	5656	BUENOS AIRES	9	1	96	12	18969	4	2	3	AZUL	3	3	300	5350	10700	2140	2440						4	1	1	1	1	1	1	1	1	96	96	1	96	0	96	1	96	0	96	96	96	5	4	1	1
96	SAN JERONIMO	5656	ALTO COLORADO	3	1	96	7	18969	5	5	1	VERDE	4	1	700	2400	4800	960	1660						3	3	2	1	1	3	1	3	1	98	98	1	98	2	1	1	98	1	98	98	98	5	3	1	1
328	SOPETRAN	5761	GUAYABAL-LA BRUNERA	25	2	A	2	18965	1	96	8									4	2000	1000	5000	7000	1	1	1	1	1	1	1	1	1	98	98	1	98	1	98	1	98	1	98	98	98	3	1	1	1
132	SAN JERONIMO	5656	BUENOS AIRES	9	1	96	10	18970	7	2	2	AZUL	11	2	800	2000	4000	800	1600						4	1	1	1	1	3	1	4	1	98	98	3	1	1	1	1	98	1	98	98	98	4	1	1	1
402	SOPETRAN	5761	GUAYABAL-LOS POMOS	30	1	96	10	18963	4	1	2	AMARILLO	17	2	400	3450	6900	1380	1780						4	1	1	1	1	1	1	1	1	96	96	1	96	0	96	1	96	0	96	96	96	2	4	1	1
201	SAN JERONIMO	5656	ALTO COLORADO	3	2	A	1	18972	4	96	1									1	2800	200	300	3100	4	1	1	1	1	1	1	1	1	98	98	1	98	3	1	1	98	1	98	98	98	4	1	1	1
128	SAN JERONIMO	5656	EL CEDRAL	17	1	96	8	18970	7	3	3	ROJO	10	3	1500	1930	3860	772	2272						4	1	1	1	4	4	4	4	1	96	96	1	96	0	96	1	96	0	96	96	96	5	1	1	1
471	SOPETRAN	5761	EL MESTIZO	62	1	96	2	18962	3	2	1	AZUL	31	1	1000	2600	5200	1040	2040						4	2	1	1	3	3	1	3	1	98	98	1	98	1	98	1	98	1	98	98	98	2	1	1	1
120	SAN JERONIMO	5656	BUENOS AIRES	9	1	96	9	18969	5	5	5	VERDE	8	5	1100	1800	3600	720	2820						4	1	1	1	1	2	1	1	1	98	98	1	98	1	98	1	98	1	98	98	98	3	4	1	1
1081	SOPETRAN	5761	GUAYABAL-LA BRUNERA	25	2	B	1	18964	5	96	7									2		3000	1000	11000	4	1	1	1	1	1	1	1	1	98	98	1	98	1	98	1	98	1	98	98	98	1	4	1	1
124	SAN JERONIMO	5656	ALTO COLORADO	3	1	96	2	18970	4	1	4	AMARILLO	9	4	300	5800	11600	2320	2620						4	1	1	1	1	1	1	1	1	98	98	1	98	3	1	1	98	1	98	98	98	3	4	1	1
1107	SOPETRAN	5761	GUAYABAL-LOS POMOS	30	2	B	2	18965	3	96	3									3		0	0	3000	3	1	1	2	1	3	1	1	1	96	96	1	96	0	96	1	96	0	96	96	96	3	4	1	1
458	SOPETRAN	5761	GUAYABAL-ROJAS	36	1	96	5	18962	5	5	3	VERDE	28	3	900	2300	4600	920	1820						4	1	1	1	1	1	1	1	1	98	98	1	98	1	98	1	98	1	98	98	98	5	4	1	1
182	SAN JERONIMO	5656	ALTO COLORADO	3	2	A	2	18971	4	96	2									5	1500	1500	3000	4500	4	1	1	1	1	1	1	1	1	98	98	1	98	3	1	1	98	1	98	98	98	5	4	1	1
113	SAN JERONIMO	5656	BUENOS AIRES PARTE ALTA	10	1	96	10	18969	2	2	3	AZUL	7	3	300	3900	7800	1560	1860						3	1	1	1	4	4	3	3	1	96	96	1	96	0	96	1	96	0	96	96	96	2	1	4	4
1042	SAN JERONIMO	5656	LA CLARITA	43	2	B	2	18971	4	96	8									7		1500	3500	4000	2	1	1	1	4	4	4	4	1	96	96	1	96	0	96	1	96	0	96	96	96	4	4	1	1
415	SOPETRAN	5761	GUAYABAL	37	1	96	6	18963	3	2	5	AZUL	19	5	1450	950	1900	380	1830						4	1	1	1	1	1	1	1	1	98	1	1	96	2	1	1	98	1	98	98	98	3	4	1	1
404	SOPETRAN	5761	EL MESTIZO	62	1	96	5	18963	4	1	4	AMARILLO	17	4	100	3150	6300	1260	1360						4	1	1	1	1	1	1	1	1	98	98	1	98	3	1	3	1	1	98	98	98	2	4	1	1
1109	SOPETRAN	5761	EL MESTIZO	62	2	B	3	18965	5	96	5									2		1000	1500	4500	4	1	1	1	1	3	1	1	1	96	96	1	96	0	96	1	96	0	96	96	96	4	4	1	1
1052	SAN JERONIMO	5656	BUENOS AIRES	9	2	B	3	18971	4	96	8									9		3000	3000	9000	4	1	1	1	1	1	1	1	1	98	98	1	98	3	96	1	98	1	98	98	98	10	4	1	1
460	SOPETRAN	5761	GUAYABAL-ROJAS	36	1	96	5	18962	5	5	5	VERDE	28	5	1300	2300	4600	920	2220						4	1	1	1	1	1	1	1	1	98	98	1	98	1	98	1	98	1	98	98	98	2	4	1	1
184	SAN JERONIMO	5656	EL CEDRAL	17	2	A	2	18971	2	96	4									1	2200	800	2000	4200	4	1	1	1	1	1	1	1	1	96	96	1	96	0	96	1	96	0	96	96	96	5	4	1	1
445	SOPETRAN	5761	EL MESTIZO	62	1	96	15	18962	3	1	5	AMARILLO	25	5	1500	2400	4800	960	2460						3	2	2	3	3	3	3	3	1	98	98	1	98	1	98	1	98	1	98	98	98	4	4	1	1
424	SOPETRAN	5761	GUAYABAL-CHACHAFRUTO	21	1	96	6	18963	3	1	4	AMARILLO	21	4	800	3000	6000	1200	2000						4	1	1	3	1	1	1	1	1	98	98	1	98	1	98	1	98	1	98	98	98	4	2	1	2
405	SOPETRAN	5761	GUAYABAL-ROJAS	36	1	96	1	18963	4	1	5	AMARILLO	17	5	1450	3450	6900	1380	2830						4	1	1	1	1	1	1	1	1	96	96	1	96	0	96	1	96	0	96	96	96	5	4	1	1
107	SAN JERONIMO	5656	EL CEDRAL	17	1	96	6	18969	1	3	2	ROJO	6	2	300	6000	12000	2400	2100						2	1	1	1	3	3	3	3	1	98	98	1	98	1	98	1	98	1	98	98	98	6	4	1	1
444	SOPETRAN	5761	GUAYABAL-LOS POMOS	30	1	96	12	18962	4	1	4	AMARILLO	25	4	200	3800	7600	1520	1720						4	1	1	1	1	4	1	1	1	98	98	1	98	3	98	1	98	1	98	98	98	4	4	1	1
363	SOPETRAN	5761	GUAYABAL-ROJAS	36	2	A	5	18963	7	96	3									4	2000	1000	3000	5000	4	4	1	1	1	1	1	1	1	98	98	1	98	1	98	1	98	1	98	98	98	5	4	4	1
473	SOPETRAN	5761	GUAYABAL-PALENQUE	34	1	96	12	18962	3	2	3	AZUL	31	3	1000	2900	5800	1160	2160						1	4	3	3	4	4	4	4	1	96	96	1	96	0	96	1	96	0	96	96	96	9	1	4	1
1058	SAN JERONIMO	5656	LA CLARITA	43	2	B	1	18972	5	96	4									3		1500	4000	3500	4	1	1	1	1	1	1	1	1	98	98	1	98	2	1	1	98	1	98	98	98	2	4	1	1
159	SAN JERONIMO	5656	BUENOS AIRES	9	1	96	14	18970	5	5	4	VERDE	16	4	500	4998	9996	1999	2499						4	1	1	1	1	1	1	1	1	98	98	1	98	1	98	1	98	1	98	98	98	3	4	1	1
157	SAN JERONIMO	5656	ALTO COLORADO	3	1	96	14	18970	5	5	2	VERDE	16	2	100	4998	9996	1999	2099						4	1	1	1	1	1	1	1	1	96	96	1	96	0	96	1	96	0	96	96	96	1	4	1	1
138	SAN JERONIMO	5656	BUENOS AIRES	9	1	96	9	18970	5	5	3	VERDE	12	3	70	4430	8860	1772	1842						1	1	1	1	1	1	1	1	1	98	98	1	98	1	98	1	98	1	98	98	98	4	1	1	1
461	SOPETRAN	5761	GUAYABAL-ROJAS	36	1	96	11	18982	4	1	1	AMARILLO	29	1	900	3600	7200	1440	2340						1	1	1	1	1	1	1	1	1	98	98	1	98	2	99	1	98	1	98	98	98	3	1	3	4
129	SAN JERONIMO	5656	BUENOS AIRES PARTE ALTA	10	1	96	14	18970	1	3	4	ROJO	10	4	200	4190	8380	1676	1876						1	1	1	4	1	4	1	1	1	98	98	1	98	1	98	1	98	1	98	98	98	3	1	1	1
401	SOPETRAN	5761	GUAYABAL-LOS POMOS	30	1	96	15	18963	1	1	1	AMARILLO	17	1	300	4250	8500	1700	2000						4	1	1	1	4	4	1	4	1	98	98	1	98	1	98	1	98	1	98	98	98	3	3	3	1
1048	SAN JERONIMO	5656	BUENOS AIRES	9	2	B	2	18971	5	96	4									10		2500	6000	4500	1	1	1	3	1	1	3	1	1	98	98	1	98	1	98	1	98	1	98	98	98	4	4	1	1
107	SAN JERONIMO	5656	EL CEDRAL	17	1	96	13	18969	1	3	2	ROJO	6	2	0	6300	12600	2520	2520						2	1	1	1	3	3	3	3	1	98	98	1	98	1	98	1	98	1	98	98	98	6	4	1	1
98	SAN JERONIMO	5656	BUENOS AIRES	9	1	96	9	18969	7	5	3	VERDE	4	3	1200	2400	4800	960	2160						4	1	1	1	1	2	1	1	1	98	98	3	1	1	98	1	98	1	98	98	98	4	4	1	1
124	SAN JERONIMO	5656	ALTO COLORADO	3	1	96	13	18970	4	1	4	AMARILLO	9	4	200	6000	12000	2400	2600						4	1	1	1	1	1	1	1	1	98	98	1	98	3	1	1	98	1	98	98	98	3	4	1	1
412	SOPETRAN	5761	GUAYABAL-ROJAS	36	1	96	9	18963	3	2	2	AZUL	19	2	1500	310	620	124	1624						4	1	1	3	1	3	1	1	1	96	96	1	98	1	98	1	98	1	98	98	98	1	4	3	3
381	SOPETRAN	5761	GUAYABAL-LOS POMOS	30	2	A	2	18964	1	96	1									8	2000	1000	2000	4000	3	1	1	1	1	3	1	1	1	98	98	1	98	3	1	1	98	1	98	98	98	2	3	2	1
152	SAN JERONIMO	5656	ALTO COLORADO	3	1	96	1	18970	2	2	2	AZUL	15	2	500	3340	6680	1336	1836						4	1	1	1	1	1	3	2	1	96	96	1	96	0	96	1	96	0	96	96	96	3	4	1	1
119	SAN JERONIMO	5656	EL CEDRAL	17	1	96	15	18969	5	5	4	VERDE	8	4	200	3550	7100	1420	1620						4	1	1	1	1	1	1	1	1	98	98	1	98	1	98	1	98	1	98	98	98	4	4	1	1
444	SOPETRAN	5761	GUAYABAL-LOS POMOS	30	1	96	8	18962	4	1	4	AMARILLO	25	4	200	3550	7100	1420	1620						4	1	1	1	1	4	1	1	1	98	98	1	98	3	98	1	98	1	98	98	98	4	4	1	1
1096	SOPETRAN	5761	GUAYABAL-ROJAS	36	2	B	5	18965	3	96	2									2		500	500	4000	2	1	1	1	3	3	1	2	1	98	1	1	98	1	98	1	98	1	98	98	98	3	1	1	1
283	SOPETRAN	5761	GUAYABAL-LOS POMOS	30	3	A	1	18966	7	96	10									2	40000	20000		40000	4	2	1	1	1	1	1	1	1	98	1	1	98	1	98	1	98	1	98	98	98	1	4	1	1
103	SAN JERONIMO	5656	BUENOS AIRES	9	1	96	14	18969	5	1	3	AMARILLO	5	3	100	5900	11800	2360	2460						4	1	1	1	1	1	1	1	1	96	96	1	96	0	96	1	96	0	96	96	96	8	4	1	1
148	SAN JERONIMO	5656	ALTO COLORADO	3	1	96	10	18970	2	3	3	ROJO	14	3	300	5650	11300	2260	2560						4	1	1	1	1	1	1	1	1	96	96	1	96	0	96	1	96	0	96	96	96	5	4	1	1
460	SOPETRAN	5761	GUAYABAL-ROJAS	36	1	96	10	18962	5	5	5	VERDE	28	5	1350	3250	6500	1300	2650						4	1	1	1	1	1	1	1	1	98	98	1	98	1	98	1	98	1	98	98	98	2	4	1	1
1107	SOPETRAN	5761	GUAYABAL-LOS POMOS	30	2	B	3	18965	3	96	3									3		0	0	3000	3	1	1	2	1	3	1	1	1	96	96	1	96	0	96	1	96	0	96	96	96	3	4	1	1
137	SAN JERONIMO	5656	BUENOS AIRES	9	1	96	8	18970	1	5	2	VERDE	12	2	1000	4420	8840	1768	2768						4	1	1	1	1	1	1	1	1	98	98	1	98	1	98	1	98	1	98	98	98	2	4	1	1
362	SOPETRAN	5761	GUAYABAL-CHACHAFRUTO	21	2	A	3	18964	1	96	2									7	1500	1500	5000	6500	4	1	1	1	1	1	1	1	1	98	98	1	98	1	98	1	98	1	98	98	98	5	4	1	1
167	SAN JERONIMO	5656	EL CEDRAL	17	2	A	3	18971	1	96	7									8	1000	2000	6000	7000	1	3	4	3	1	4	1	4	1	98	98	1	98	1	98	1	98	1	98	98	98	9	1	1	1
433	SOPETRAN	5761	GUAYABAL-ROJAS	36	1	96	4	18963	5	2	3	AZUL	23	3	1000	1800	3600	720	1720						4	1	1	1	1	1	1	1	1	98	98	1	98	1	98	1	98	1	98	98	98	2	4	1	1
127	SAN JERONIMO	5656	ALTO COLORADO	3	1	96	13	18970	7	3	2	ROJO	10	2	400	2960	5920	1184	1584						4	3	1	1	1	1	1	1	1	98	98	3	1	2	1	1	98	1	98	98	98	1	4	3	1
88	SAN JERONIMO	5656	ALTO COLORADO	3	1	96	7	18969	1	3	3	ROJO	2	3	700	2950	5900	1180	1880						4	1	1	1	3	3	1	1	1	98	98	1	98	1	98	1	98	1	98	98	98	1	4	1	1
435	SOPETRAN	5761	GUAYABAL-LOS POMOS	30	1	96	12	18963	7	2	5	AZUL	23	5	1200	1600	3200	640	1840						3	1	1	1	1	2	1	1	1	98	1	1	98	2	1	1	98	1	98	98	98	1	4	1	1
416	SOPETRAN	5761	GUAYABAL	19	1	96	3	18963	5	5	1	VERDE	20	1	500	3000	6000	1200	1700						4	1	1	1	4	1	1	1	1	98	98	1	98	1	98	1	98	1	98	98	98	1	4	1	1
159	SAN JERONIMO	5656	BUENOS AIRES	9	1	96	3	18970	5	5	4	VERDE	16	4	500	3855	7710	1542	2042						4	1	1	1	1	1	1	1	1	98	98	1	98	1	98	1	98	1	98	98	98	3	4	1	1
149	SAN JERONIMO	5656	LA CLARITA	43	1	96	4	18970	1	3	4	ROJO	14	4	600	4100	8200	1640	2240						4	1	1	1	1	1	1	1	1	98	98	1	98	1	98	1	98	1	98	98	98	2	4	1	1
136	SAN JERONIMO	5656	BUENOS AIRES	9	1	96	7	18970	5	5	1	VERDE	12	1	300	4610	9220	1844	2144						3	1	1	1	1	1	1	1	1	98	98	1	98	1	98	1	98	1	98	98	98	3	4	1	1
102	SAN JERONIMO	5656	LA CLARITA	43	1	96	11	18969	1	1	2	AMARILLO	5	2	500	5200	10400	2080	2580						4	1	1	1	1	1	1	1	1	98	98	1	98	1	98	1	98	1	98	98	98	6	4	1	1
139	SAN JERONIMO	5656	BUENOS AIRES	9	1	96	15	18970	5	5	4	VERDE	12	4	1400	4340	8680	1736	3136						4	1	1	1	1	1	1	1	1	98	98	1	98	1	98	1	98	1	98	98	98	2	4	1	1
93	SAN JERONIMO	5656	BUENOS AIRES	9	1	96	3	18969	4	2	3	AZUL	3	3	300	4550	9100	1820	2120						4	1	1	1	1	1	1	1	1	96	96	1	96	0	96	1	96	0	96	96	96	5	4	1	1
129	SAN JERONIMO	5656	BUENOS AIRES PARTE ALTA	10	1	96	10	18970	1	3	4	ROJO	10	4	200	3920	7840	1568	1768						1	1	1	4	1	4	1	1	1	98	98	1	98	1	98	1	98	1	98	98	98	3	1	1	1
160	SAN JERONIMO	5656	BUENOS AIRES	9	1	96	7	18970	5	5	5	VERDE	16	5	1400	3705	7410	1482	2882						4	1	1	1	1	1	1	1	1	96	96	1	96	0	96	1	96	0	96	96	96	2	4	1	1
425	SOPETRAN	5761	GUAYABAL-ROJAS	36	1	96	10	18963	3	1	5	AMARILLO	21	5	1400	2700	5400	1080	2480						3	1	1	1	1	1	1	1	1	96	96	1	96	0	96	1	96	0	96	96	96	3	3	1	1
1035	SAN JERONIMO	5656	BUENOS AIRES	9	2	B	3	18971	5	96	1									8		500	3000	1500	3	1	1	1	1	3	1	1	1	98	98	1	98	1	98	1	98	1	98	98	98	0
346	SOPETRAN	5761	GUAYABAL-LOS POMOS	30	2	A	3	18965	1	96	6									4	2700	300	500	3200	4	1	1	1	1	1	1	1	1	98	98	1	98	3	1	1	98	1	98	98	98	3	4	1	1
94	SAN JERONIMO	5656	LA CLARITA	43	1	96	5	18939	2	2	4	AZUL	3	4	500	4550	9100	1820	2320						4	1	1	1	1	1	1	1	1	96	96	1	96	0	96	1	96	0	96	96	96	4	4	1	1
469	SOPETRAN	5761	GUAYABAL-ROJAS	36	1	96	9	18962	1	3	4	ROJO	30	4	1000	2100	4200	840	1840						2	3	1	1	4	4	1	1	1	98	98	1	98	3	96	1	98	1	98	98	98	8	1	4	4
444	SOPETRAN	5761	GUAYABAL-LOS POMOS	30	1	96	10	18962	4	1	4	AMARILLO	25	4	200	2700	5400	1080	1280						4	1	1	1	1	4	1	1	1	98	98	1	98	3	98	1	98	1	98	98	98	4	4	1	1
135	SAN JERONIMO	5656	BUENOS AIRES PARTE BAJA	11	1	96	12	18970	2	2	5	AZUL	11	5	1300	3300	6600	1320	2620						4	1	1	1	1	1	1	1	1	98	98	1	98	1	98	1	98	1	98	98	98	0
148	SAN JERONIMO	5656	ALTO COLORADO	3	1	96	13	18970	2	3	3	ROJO	14	3	1000	4250	8500	1700	2700						4	1	1	1	1	1	1	1	1	96	96	1	96	0	96	1	96	0	96	96	96	5	4	1	1
476	SOPETRAN	5761	GUAYABAL-LLANO	29	1	96	2	18962	5	5	1	VERDE	32	1	500	4900	8600	1960	2460						4	1	1	1	1	3	1	1	1	98	98	1	98	1	98	1	98	1	98	98	98	3	4	1	1
417	SOPETRAN	5761	GUAYABAL-CHACHAFRUTO	21	1	96	8	18963	5	5	2	VERDE	20	2	1000	2800	5600	1120	2120						4	1	1	3	1	1	3	3	1	96	96	1	96	0	96	1	96	0	96	96	96	3	4	1	1
124	SAN JERONIMO	5656	ALTO COLORADO	3	1	96	12	18970	4	1	4	AMARILLO	9	4	200	5600	11200	2240	2440						4	1	1	1	1	1	1	1	1	98	98	1	98	3	1	1	98	1	98	98	98	3	4	1	1
445	SOPETRAN	5761	EL MESTIZO	62	1	96	5	18962	3	1	5	AMARILLO	25	5	0	5800	11600	2320	2320						3	2	2	3	3	3	3	3	1	98	98	1	98	1	98	1	98	1	98	98	98	4	4	1	1
408	SOPETRAN	5761	GUAYABAL-LOS POMOS	30	1	96	15	18963	7	3	3	ROJO	18	3	500	3900	7800	1560	2060						4	1	1	1	1	2	1	2	1	98	98	1	98	1	98	1	98	1	98	98	98	0
148	SAN JERONIMO	5656	ALTO COLORADO	3	1	96	12	18970	2	3	3	ROJO	14	3	900	5150	10300	2060	2960						4	1	1	1	1	1	1	1	1	96	96	1	96	0	96	1	96	0	96	96	96	5	4	1	1
116	SAN JERONIMO	5656	ALTO COLORADO	3	1	96	15	18969	7	5	1	VERDE	8	1	1500	3550	7100	1420	2920						1	1	1	1	4	4	4	4	1	96	96	1	96	0	96	1	96	0	96	96	96	4	1	4	1
348	SOPETRAN	5761	GUAYABAL-ROJAS	36	2	A	6	18965	4	96	8									10	2000	1000	200	2200	2	4	1	1	4	1	1	1	1	98	98	1	98	3	1	1	98	1	98	98	98	3	1	3	1
459	SOPETRAN	5761	GUAYABAL-ROJAS	36	1	96	3	18952	5	5	4	VERDE	28	4	800	1900	3800	760	1560						4	1	1	1	1	1	1	1	1	96	96	1	96	0	96	1	96	0	96	96	96	6	4	1	1
151	SAN JERONIMO	5656	ALTO COLORADO	3	1	96	13	18970	2	2	1	AZUL	15	1	50	4250	8500	1700	1750						2	1	1	1	1	1	1	1	1	98	98	1	98	1	98	1	98	1	98	98	98	3	1	1	1
364	SOPETRAN	5761	GUAYABAL-ROJAS	36	2	A	5	18964	7	96	4									8	2200	800	1000	3200	4	1	1	1	1	1	2	4	1	98	98	1	98	3	1	1	98	1	98	98	98	2	3	1	1
433	SOPETRAN	5761	GUAYABAL-ROJAS	36	1	96	9	18963	5	2	3	AZUL	23	3	1000	1500	3000	600	1600						4	1	1	1	1	1	1	1	1	98	98	1	98	1	98	1	98	1	98	98	98	2	4	1	1
1069	SAN JERONIMO	5656	BUENOS AIRES PARTE ALTA	10	2	B	3	18972	7	96	5									3		2500	700	9800	4	1	1	2	1	2	4	2	1	98	98	1	98	2	1	1	98	3	1	98	98	7	3	1	1
419	SOPETRAN	5761	GUAYABAL-ROJAS	36	1	96	3	18963	7	5	4	VERDE	20	4	1400	3000	6000	1200	2600						1	1	1	1	1	1	1	1	1	98	98	2	0	1	98	1	98	1	98	98	98	1	4	1	1
82	SAN JERONIMO	5656	EL CEDRAL	17	1	96	12	18969	4	1	2	AMARILLO	1	2	950	3750	7500	1500	2450						4	1	1	1	1	1	1	1	1	98	98	1	1	3	1	1	98	1	98	98	98	2	4	1	1
1097	SOPETRAN	5761	GUAYABAL-ROJAS	36	2	B	2	18965	5	96	3									8		1500	1000	6500	2	1	1	1	1	1	1	1	1	96	96	1	96	0	96	1	96	0	96	96	96	3	1	1	1
431	SOPETRAN	5761	GUAYABAL-ROJAS	36	1	96	2	18963	3	2	1	AZUL	23	1	1000	2500	5000	1000	2000						4	1	1	1	4	4	1	4	1	98	98	1	98	1	98	1	98	1	98	98	98	2	4	4	1
275	SOPETRAN	5761	GUAYABAL-ROJAS	36	3	A	1	18966	1	96	11									4	60000	0		60000	4	3	1	1	1	1	4	4	1	98	98	3	0	1	98	1	98	1	98	98	98	5	4	1	1
431	SOPETRAN	5761	GUAYABAL-ROJAS	36	1	96	1	18963	3	2	1	AZUL	23	1	1300	2200	4400	880	2180						4	1	1	1	4	4	1	4	1	98	98	1	98	1	98	1	98	1	98	98	98	2	4	4	1
440	SOPETRAN	5761	GUAYABAL-ROJAS	36	1	96	13	18963	5	5	5	VERDE	24	5	0	4180	8360	1672	1672						2	3	1	3	1	1	1	1	1	98	98	1	98	1	98	1	98	1	98	98	98	0
170	SAN JERONIMO	5656	ALTO COLORADO	3	2	A	2	18971	2	96	10									3	2500	500	500	3000	4	1	1	1	1	1	1	1	1	96	96	1	96	0	96	1	96	0	96	96	96	5	4	1	1
113	SAN JERONIMO	5656	BUENOS AIRES PARTE ALTA	10	1	96	8	18969	2	2	3	AZUL	7	3	200	4150	8300	1660	1860						3	1	1	1	4	4	3	3	1	96	96	1	96	0	96	1	96	0	96	96	96	2	1	4	4
330	SOPETRAN	5761	GUAYABAL-LOS POMOS	30	2	A	4	18965	4	96	10									2	1500	1500	900	2400	3	1	1	1	1	1	3		1	98	98	1	98	1	98	1	98	1	98	98	98	1	4	1	1
136	SAN JERONIMO	5656	BUENOS AIRES	9	1	96	10	18970	5	5	1	VERDE	12	1	500	4310	8620	1724	2224						3	1	1	1	1	1	1	1	1	98	98	1	98	1	98	1	98	1	98	98	98	3	4	1	1
113	SAN JERONIMO	5656	BUENOS AIRES PARTE ALTA	10	1	96	12	18969	2	2	3	AZUL	7	3	400	3900	7800	1560	1960						3	1	1	1	4	4	3	3	1	96	96	1	96	0	96	1	96	0	96	96	96	2	1	4	4
135	SAN JERONIMO	5656	BUENOS AIRES PARTE BAJA	11	1	96	1	18970	2	2	5	AZUL	11	5	1100	2800	5600	1120	2700						4	1	1	1	1	1	1	1	1	98	98	1	98	1	98	1	98	1	98	98	98	0
97	SAN JERONIMO	5656	ALTO COLORADO	3	1	96	11	18969	5	5	2	VERDE	4	2	500	2400	4800	960	1460						4	1	1	1	1	1	1	1	1	98	98	1	98	1	98	1	98	1	98	98	98	3	4	1	1
1041	SAN JERONIMO	5656	BUENOS AIRES PARTE ALTA	10	2	B	6	18971	7	96	7									8		2000	3000	6000	4	4	1	1	4	4	4	4	1	96	96	1	96	0	96	1	96	0	96	96	96	3	4	2	1
1073	SAN JERONIMO	5656	EL CEDRAL	17	2	B	5	18972	4	96	9									8		500	1000	3500	4	1	1	1	1	1	1	1	1	98	98	1	98	3	1	3	1	1	98	98	98	3	4	1	1
143	SAN JERONIMO	5656	EL CEDRAL	17	1	96	3	18970	4	1	3	AMARILLO	13	3	300	5100	10200	2040	2340						3	1	1	1	1	3	1	1	1	98	98	1	98	3	1	3	1	3	1	98	98	3	1	1	1
140	SAN JERONIMO	5656	EL CEDRAL	17	1	96	13	18970	1	5	5	VERDE	12	5	0	4330	8660	1732	1732						1	1	1	1	1	1	1	1	1	98	98	1	98	1	98	1	98	1	98	98	98	10	1	1	1
382	SOPETRAN	5761	GUAYABAL-LOS POMOS	30	2	A	6	18964	7	96	2									8	2500	500	3000	5500	4	1	1	1	1	1	1	1	1	98	99	1	98	2	1	1	98	1	98	98	98	9	4	1	1
138	SAN JERONIMO	5656	BUENOS AIRES	9	1	96	1	18970	5	5	3	VERDE	12	3	500	5000	10000	2000	2500						1	1	1	1	1	1	1	1	1	98	98	1	98	1	98	1	98	1	98	98	98	4	1	1	1
459	SOPETRAN	5761	GUAYABAL-ROJAS	36	1	96	6	18952	5	5	4	VERDE	28	4	300	3200	6400	1280	1580						4	1	1	1	1	1	1	1	1	96	96	1	96	0	96	1	96	0	96	96	96	6	4	1	1
115	SAN JERONIMO	5656	EL CEDRAL	17	1	96	6	18969	2	2	5	AZUL	7	5	1000	4200	8400	1680	2680						1	1	1	1	1	4	3	3	1	96	96	1	96	0	96	1	96	0	96	96	96	3	1	3	2
111	SAN JERONIMO	5656	BUENOS AIRES PARTE ALTA	10	1	96	12	18969	2	2	1	AZUL	7	1	500	3900	7800	1560	2060						1	1	1	1	1	1	1	1	1	96	96	1	96	0	96	1	96	0	96	96	96	6	1	1	1
452	SOPETRAN	5761	GUAYABAL-MALPASO	33	1	96	7	18962	3	2	2	AZUL	27	2	1000	3500	7000	1400	2400						4	1	1	1	1	3	1	1	1	98	98	1	98	1	98	1	98	1	98	98	98	1	4	1	1
165	SAN JERONIMO	5656	EL CEDRAL	17	2	A	1	18971	4	96	5									5	0	3000	2000	2000	3	1	4	1	3	4	4	4	1	96	96	1	96	0	96	1	96	0	96	96	96	3	4	1	1
103	SAN JERONIMO	5656	BUENOS AIRES	9	1	96	12	18969	5	1	3	AMARILLO	5	3	1200	4600	9200	1840	2040						4	1	1	1	1	1	1	1	1	96	96	1	96	0	96	1	96	0	96	96	96	8	4	1	1
435	SOPETRAN	5761	GUAYABAL-LOS POMOS	30	1	96	6	18963	7	2	5	AZUL	23	5	1200	1900	3800	760	1960						3	1	1	1	1	2	1	1	1	98	1	1	98	2	1	1	98	1	98	98	98	1	4	1	1
202	SAN JERONIMO	5656	BUENOS AIRES	9	2	A	1	18972	4	96	2									8	500	2500	500	1000	4	1	1	3	1	1	1	1	1	98	98	1	98	2	1	1	98	1	98	98	98	2	4	1	1
388	SOPETRAN	5761	EL MESTIZO	62	2	A	3	18964	7	96	8									5	2850	150	450	3300	2	1	1	1	1	3	1	4	1	98	1	1	98	3	1	1	98	1	98	98	98	2	1	1	1
150	SAN JERONIMO	5656	BUENOS AIRES PARTE ALTA	10	1	96	13	18970	1	3	5	ROJO	14	5	500	4250	8500	1700	2200						4	1	1	3	1	1	1	1	1	98	98	1	98	1	98	1	98	1	98	98	98	3	4	1	1
82	SAN JERONIMO	5656	EL CEDRAL	17	1	96	10	18969	4	1	2	AMARILLO	1	2	500	2760	5520	1104	1604						4	1	1	1	1	1	1	1	1	98	98	1	1	3	1	1	98	1	98	98	98	2	4	1	1
1076	SOPETRAN	5761	GUAYABAL-LOS POMOS	30	2	B	5	18964	1	96	2									6		2000	2500	6500	1	1	1	1	1	3	1	1	1	98	98	1	98	1	98	1	98	1	98	98	98	3	4	1	1
1040	SAN JERONIMO	5656	LA CLARITA	43	2	B	6	18971	1	96	6									1		3000	9500	2500	1	1	1	1	4	4	4	4	1	98	98	1	98	1	98	1	98	1	98	98	98	4	1	1	4
133	SAN JERONIMO	5656	BUENOS AIRES PARTE BAJA	11	1	96	14	18970	2	2	3	AZUL	11	3	150	2000	4000	800	950						4	3	3	1	1	3	1	1	1	98	98	1	98	3	1	1	98	1	98	98	98	3	4	1	1
471	SOPETRAN	5761	EL MESTIZO	62	1	96	4	18962	3	2	1	AZUL	31	1	1450	2100	4200	840	2290						4	2	1	1	3	3	1	3	1	98	98	1	98	1	98	1	98	1	98	98	98	2	1	1	1
423	SOPETRAN	5761	GUAYABAL-LA PENA	35	1	96	14	18963	4	1	3	AMARILLO	21	3	500	3300	6600	1320	1820						1	1	1	2	4	4	1	1	1	96	96	1	96	0	96	1	96	0	96	96	96	4	2	1	1
469	SOPETRAN	5761	GUAYABAL-ROJAS	36	1	96	2	18962	1	3	4	ROJO	30	4	1000	3000	6000	1200	2200						2	3	1	1	4	4	1	1	1	98	98	1	98	3	96	1	98	1	98	98	98	8	1	4	4
462	SOPETRAN	5761	GUAYABAL-ROJAS	36	1	96	9	18962	4	1	2	AMARILLO	29	2	500	4200	8400	1680	2180						4	1	1	1	4	4	4	4	1	98	98	1	98	0	1	1	98	1	98	98	98	5	4	4	1
410	SOPETRAN	5761	GUAYABAL	19	1	96	7	18963	1	3	5	ROJO	18	5	200	3700	7400	1480	1680						1	1	1	1	4	4	4	4	1	98	98	1	98	1	98	1	98	1	98	98	98	4	1	1	1
145	SAN JERONIMO	5656	CAPELLANIA	13	1	96	5	18970	7	1	5	AMARILLO	13	5	400	5000	10000	2000	2400						4	1	1	1	1	1	1	1	1	96	96	1	96	0	96	1	96	0	96	96	96	3	4	1	1
476	SOPETRAN	5761	GUAYABAL-LLANO	29	1	96	6	18962	5	5	1	VERDE	32	1	500	4800	9600	1920	2420						4	1	1	1	1	3	1	1	1	98	98	1	98	1	98	1	98	1	98	98	98	3	4	1	1
327	SOPETRAN	5761	GUAYABAL-CHACHAFRUTO	21	2	A	4	18965	7	96	7									10	2000	1000	0	2000	4	1	1	1	4	4	4	4	1	98	98	1	98	1	98	1	98	1	98	98	98	2	2	1	1
447	SOPETRAN	5761	GUAYABAL-LAS CRUCES	28	1	96	9	18962	7	3	2	ROJO	26	2	1000	4600	9200	1840	2840						4	1	1	1	1	1	1	1	1	98	98	1	98	1	98	1	98	1	98	98	98	3	4	1	1
427	SOPETRAN	5761	GUAYABAL-LA BRUNERA	25	1	96	11	18963	7	3	2	ROJO	22	2	1300	2600	5200	1040	2340						4	1	1	1	1	1	1	2	1	98	1	1	98	1	98	1	98	1	98	98	98	4	4	1	1
1065	SAN JERONIMO	5656	LA CIENAGA	42	2	B	5	18972	7	96	1									6		1300	900	6000	3	3	1	3	4	4	4	4	1	98	1	1	98	1	98	1	98	1	98	98	98	4	1	2	1
1052	SAN JERONIMO	5656	BUENOS AIRES	9	2	B	1	18971	4	96	8									9		3000	3000	9000	4	1	1	1	1	1	1	1	1	98	98	1	98	3	96	1	98	1	98	98	98	10	4	1	1
142	SAN JERONIMO	5656	ALTO COLORADO	3	1	96	2	18970	4	1	2	AMARILLO	13	2	100	4800	9600	1920	2020						1	1	1	1	4	4	1	1	1	98	98	1	98	3	1	1	98	1	98	98	98	6	1	1	1
159	SAN JERONIMO	5656	BUENOS AIRES	9	1	96	6	18970	5	5	4	VERDE	16	4	500	3801	762	1520	2020						4	1	1	1	1	1	1	1	1	98	98	1	98	1	98	1	98	1	98	98	98	3	4	1	1
33	SAN JERONIMO	5656	LA CLARITA	43	3	A	1	18973	1	96	8									7	55000	5000		55000	4	1	1	1	1	1	1	1	1	98	98	1	98	3	1	1	98	1	98	98	98	7	4	1	1
141	SAN JERONIMO	5656	BUENA VISTA	8	1	96	11	18970	7	1	1	AMARILLO	13	1	100	5100	10200	2040	2140						1	1	1	1	1	4	1	4	1	96	96	1	96	0	96	1	96	0	96	96	96	3	4	1	1
1047	SAN JERONIMO	5656	BUENOS AIRES PARTE BAJA	11	2	B	6	18910	7	96	3									10		2500	5000	5500	4	1	1	2	1	4	1	4	1	98	1	1	98	1	98	1	98	1	98	98	98	4	4	1	1
145	SAN JERONIMO	5656	CAPELLANIA	13	1	96	3	18970	7	1	5	AMARILLO	13	5	500	5100	10200	2040	2540						4	1	1	1	1	1	1	1	1	96	96	1	96	0	96	1	96	0	96	96	96	3	4	1	1
427	SOPETRAN	5761	GUAYABAL-LA BRUNERA	25	1	96	6	18963	7	3	2	ROJO	22	2	1400	2950	5900	1180	2580						4	1	1	1	1	1	1	2	1	98	1	1	98	1	98	1	98	1	98	98	98	4	4	1	1
151	SAN JERONIMO	5656	ALTO COLORADO	3	1	96	9	18970	2	2	1	AZUL	15	1	700	2950	5900	1180	1880						2	1	1	1	1	1	1	1	1	98	98	1	98	1	98	1	98	1	98	98	98	3	1	1	1
113	SAN JERONIMO	5656	BUENOS AIRES PARTE ALTA	10	1	96	4	18969	2	2	3	AZUL	7	3	1000	4100	820	1640	2640						3	1	1	1	4	4	3	3	1	96	96	1	96	0	96	1	96	0	96	96	96	2	1	4	4
112	SAN JERONIMO	5656	BUENOS AIRES	9	1	96	5	18969	7	2	2	AZUL	7	2	500	4850	9700	1940	2440						4	1	1	1	1	3	1	3	1	98	98	1	98	1	98	1	98	1	98	98	98	6	4	1	1
105	SAN JERONIMO	5656	EL CEDRAL	17	1	96	9	18969	4	1	5	AMARILLO	5	5	100	4300	8600	1720	1820						4	1	1	1	1	1	1	1	1	98	98	1	98	3	1	1	98	1	98	98	98	3	4	1	1
284	SOPETRAN	5761	GUAYABAL-ROJAS	36	3	A	1	18966	4	96	2									1	59900	100		59900	4	1	1	1	1	1	1	1	1	98	98	1	98	3	1	1	98	1	98	98	98	2	4	1	1
128	SAN JERONIMO	5656	EL CEDRAL	17	1	96	10	18970	7	3	3	ROJO	10	3	1500	3920	7840	1568	368						4	1	1	1	4	4	4	4	1	96	96	1	96	0	96	1	96	0	96	96	96	5	1	1	1
155	SAN JERONIMO	5656	BUENOS AIRES PARTE BAJA	11	1	96	5	18970	7	2	5	AZUL	15	5	120	2980	5960	1192	1312						3	1	1	3	1	4	4	4	1	98	1	3	1	3	1	1	98	1	98	98	98	6	1	4	3
1100	SOPETRAN	5761	GUAYABAL-PALENQUE	34	2	B	4	18965	5	96	6									9		300	3000	900	3	1	1	1	3	1	1	1	1	96	96	1	96	0	96	1	96	0	96	96	96	3	2	1	1
389	SOPETRAN	5761	GUAYABAL-ROJAS	36	2	A	1	18964	4	96	9									2	2500	500	1000	3500	4	1	1	1	1	1	1	1	1	98	98	1	98	2	1	1	96	0	96	96	96	2	4	1	1
151	SAN JERONIMO	5656	ALTO COLORADO	3	1	96	4	18970	2	2	1	AZUL	15	1	900	3380	6760	1352	2252						2	1	1	1	1	1	1	1	1	98	98	1	98	1	98	1	98	1	98	98	98	3	1	1	1
100	SAN JERONIMO	5656	BUENOS AIRES	9	1	96	10	18969	5	5	5	VERDE	4	5	1200	1600	3200	640	1840						4	1	1	1	1	1	1	1	1	98	98	2	1	3	1	1	98	1	98	98	98	3	4	1	1
136	SAN JERONIMO	5656	BUENOS AIRES	9	1	96	15	18970	5	5	1	VERDE	12	1	300	4340	8680	1736	2036						3	1	1	1	1	1	1	1	1	98	98	1	98	1	98	1	98	1	98	98	98	3	4	1	1
370	SOPETRAN	5761	GUAYABAL-ROJAS	36	2	A	4	18964	4	96	10									6	1900	1100	100	2000									1	98	98	1	98	2	1	1	98	1	98	98	98	8	4	1	1
413	SOPETRAN	5761	GUAYABAL-LA AGUADA	23	1	96	3	18963	3	2	3	AZUL	19	3	100	2200	4400	880	980						1	4	3	3	3	3	3	3	1	98	98	1	98	1	98	1	98	1	98	98	98	2	1	4	4
452	SOPETRAN	5761	GUAYABAL-MALPASO	33	1	96	2	18962	3	2	2	AZUL	27	2	1000	3600	7400	1480	2480						4	1	1	1	1	3	1	1	1	98	98	1	98	1	98	1	98	1	98	98	98	1	4	1	1
1083	SOPETRAN	5761	GUAYABAL-LOS POMOS	30	2	B	6	18964	3	96	9									5		200	3000	600	4	1	1	1	1	3	1	1	1	98	1	1	96	3	1	1	98	1	98	98	98	6	4	1	1
457	SOPETRAN	5761	EL MESTIZO	62	1	96	5	18962	3	5	2	VERDE	28	2	1000	2300	4600	920	1920						1	1	1	3	1	1	1	1	1	98	98	1	98	1	98	1	98	1	98	98	98	2	1	1	1
467	SOPETRAN	5761	GUAYABAL-ROJAS	36	1	96	4	18962	7	3	2	ROJO	30	2	1000	3000	6000	1200	2200						4	1	1	1	1	1	1	1	1	98	98	1	98	1	98	1	98	1	98	98	98	3	4	1	1
470	SOPETRAN	5761	GUAYABAL-ROJAS	36	1	96	12	18962	7	3	5	ROJO	30	5	1000	2000	4000	800	1800						2	1	1	1	3	4	3	3	1	98	98	1	98	1	98	1	98	1	98	98	98	3	1	1	1
439	SOPETRAN	5761	GUAYABAL-LOS POMOS	30	1	96	1	18963	5	5	4	VERDE	24	4	30	3270	6540	1308	1338						4	1	1	1	1	1	1	1	1	96	96	1	96	0	96	1	96	0	96	96	96	1	4	1	1
147	SAN JERONIMO	5656	BUENOS AIRES	9	1	96	13	18970	1	3	2	ROJO	14	2	1000	4250	8500	1700	2700						4	1	1	1	1	1	1	1	1	98	98	1	98	1	98	1	98	1	98	98	98	3	4	1	1
452	SOPETRAN	5761	GUAYABAL-MALPASO	33	1	96	6	18962	3	2	2	AZUL	27	2	1000	2300	4600	920	1920						4	1	1	1	1	3	1	1	1	98	98	1	98	1	98	1	98	1	98	98	98	1	4	1	1
475	SOPETRAN	5761	GUAYABAL-LA AGUADA	23	1	96	12	18962	3	2	5	AZUL	31	5	700	2900	5800	1160	1860						3	1	1	2	1	2	1	1	1	96	96	1	96	0	96	1	96	0	96	96	96	1	4	1	1
475	SOPETRAN	5761	GUAYABAL-LA AGUADA	23	1	96	5	18962	3	2	5	AZUL	31	5	1300	2300	4600	920	2220						3	1	1	2	1	2	1	1	1	96	96	1	96	0	96	1	96	0	96	96	96	1	4	1	1
182	SAN JERONIMO	5656	ALTO COLORADO	3	2	A	1	18971	4	96	2									5	2000	1000	3000	5000	4	1	1	1	1	1	1	1	1	98	98	1	98	3	1	1	98	1	98	98	98	5	4	1	1
153	SAN JERONIMO	5656	BUENOS AIRES PARTE ALTA	10	1	96	4	18970	2	2	3	AZUL	15	3	1400	3380	6760	1352	2752						4	1	1	1	1	1	1	1	1	98	98	1	98	1	98	1	98	1	98	98	98	2	1	3	3
1087	SOPETRAN	5761	GUAYABAL-LA AGUADA	23	2	B	6	18964	5	96	3									6		2900	1700	10000	4	1	1	1	1	1	1	1	1	98	98	1	98	1	98	1	98	1	98	98	98	3	4	1	1
440	SOPETRAN	5761	GUAYABAL-ROJAS	36	1	96	5	18963	5	5	5	VERDE	24	5	0	4125	8250	1650	1650						2	3	1	3	1	1	1	1	1	98	98	1	98	1	98	1	98	1	98	98	98	0
409	SOPETRAN	5761	GUAYABAL-LA AGUADA	23	1	96	8	18963	7	3	4	ROJO	18	4	1000	4700	9400	1880	2880						2	3	1	1	3	1	1	1	1	98	98	1	98	1	98	1	98	1	98	98	98	3	1	1	1
133	SAN JERONIMO	5656	BUENOS AIRES PARTE BAJA	11	1	96	6	18970	2	2	3	AZUL	11	3	300	2900	5800	1160	1460						4	3	3	1	1	3	1	1	1	98	98	1	98	3	1	1	98	1	98	98	98	3	4	1	1
439	SOPETRAN	5761	GUAYABAL-LOS POMOS	30	1	96	5	18963	5	5	4	VERDE	24	4	25	2825	5650	1130	1155						4	1	1	1	1	1	1	1	1	96	96	1	96	0	96	1	96	0	96	96	96	1	4	1	1
88	SAN JERONIMO	5656	ALTO COLORADO	3	1	96	2	18969	1	3	3	ROJO	2	3	1300	2450	4900	980	2280						4	1	1	1	3	3	1	1	1	98	98	1	98	1	98	1	98	1	98	98	98	1	4	1	1
98	SAN JERONIMO	5656	BUENOS AIRES	9	1	96	7	18969	7	5	3	VERDE	4	3	1300	2400	4800	960	2260						4	1	1	1	1	2	1	1	1	98	98	3	1	1	98	1	98	1	98	98	98	4	4	1	1
447	SOPETRAN	5761	GUAYABAL-LAS CRUCES	28	1	96	14	18962	7	3	2	ROJO	26	2	1500	2050	4100	820	2320						4	1	1	1	1	1	1	1	1	98	98	1	98	1	98	1	98	1	98	98	98	3	4	1	1
158	SAN JERONIMO	5656	BUENOS AIRES	9	1	96	5	18970	4	5	3	VERDE	16	3	2	4598	9196	1839	1841						4	1	1	3	1	3	1	1	1	98	98	1	98	1	98	1	98	2	1	98	98	5	4	1	1
184	SAN JERONIMO	5656	EL CEDRAL	17	2	A	6	18971	2	96	4									9	1500	1500	3500	5000	4	1	1	1	1	1	1	1	1	96	96	1	96	0	96	1	96	0	96	96	96	5	4	1	1
413	SOPETRAN	5761	GUAYABAL-LA AGUADA	23	1	96	5	18963	3	2	3	AZUL	19	3	750	1450	2900	580	1330						1	4	3	3	3	3	3	3	1	98	98	1	98	1	98	1	98	1	98	98	98	2	1	4	4
457	SOPETRAN	5761	EL MESTIZO	62	1	96	13	18962	3	5	2	VERDE	28	2	1000	2650	5300	1060	2060						1	1	1	3	1	1	1	1	1	98	98	1	98	1	98	1	98	1	98	98	98	2	1	1	1
445	SOPETRAN	5761	EL MESTIZO	62	1	96	11	18962	3	1	5	AMARILLO	25	5	1000	4300	8600	1720	2720						3	2	2	3	3	3	3	3	1	98	98	1	98	1	98	1	98	1	98	98	98	4	4	1	1
465	SOPETRAN	5761	GUAYABAL-ROJAS	36	1	96	13	18962	3	1	5	AMARILLO	29	5	500	2900	580	1160	1660						4	1	1	1	1	1	1	1	1	98	98	1	98	1	98	1	98	1	98	98	98	3	4	1	1
142	SAN JERONIMO	5656	ALTO COLORADO	3	1	96	7	18970	4	1	2	AMARILLO	13	2	0	5000	10000	2000	2000						1	1	1	1	4	4	1	1	1	98	98	1	98	3	1	1	98	1	98	98	98	6	1	1	1
121	SAN JERONIMO	5656	LA CLARITA	43	1	96	10	18970	4	1	1	AMARILLO	9	1	400	5700	11400	2280	2680						4	1	1	1	1	1	1	1	1	96	96	1	96	3	1	1	96	0	96	96	96	4	4	1	1
225	SAN JERONIMO	5656	LA EMPALIZADA	45	2	A	5	18972	1	96	5									7	1800	1200	5000	6800	2	2	1	1	2	3	1	3	1	96	96	1	96	3	96	1	96	0	96	96	96	7	2	2	2
141	SAN JERONIMO	5656	BUENA VISTA	8	1	96	2	18970	7	1	1	AMARILLO	13	1	500	4800	9600	1920	2420						1	1	1	1	1	4	1	4	1	96	96	1	96	0	96	1	96	0	96	96	96	3	4	1	1
1090	SOPETRAN	5761	GUAYABAL-LA BRUNERA	25	2	B	3	18964	3	96	6									2		500	1500	3000	4	2	1	2	3	2	1	1	1	98	98	1	98	1	98	1	98	1	98	98	98	0
464	SOPETRAN	5761	GUAYABAL-MALPASO	33	1	96	2	18962	1	1	4	AMARILLO	29	4	800	4500	9000	1800	2600						4	1	1	1	1	1	1	1	1	98	98	1	98	1	98	1	98	1	98	98	98	6	4	1	1
1093	SOPETRAN	5761	GUAYABAL-ROJAS	36	2	B	4	18964	5	96	9									10		3000	9000	3000	4	1	1	1	1	1	1	1	1	98	98	1	98	1	98	1	98	1	98	98	98	3	4	1	1
369	SOPETRAN	5761	GUAYABAL-LA ANTENA	24	2	A	2	18964	1	96	9									3	0	3000	1000	1000	1	1	1	1	1	1	1	1	1	98	98	1	98	1	98	1	98	1	98	98	98	4	4	1	1
405	SOPETRAN	5761	GUAYABAL-ROJAS	36	1	96	6	18963	4	1	5	AMARILLO	17	5	1450	3550	7100	1420	2870						4	1	1	1	1	1	1	1	1	96	96	1	96	0	96	1	96	0	96	96	96	5	4	1	1
480	SOPETRAN	5761	GUAYABAL-LOS POMOS	30	1	96	14	18962	8	5	5	VERDE	32	5	500	4900	9800	1960	2460						1	1	1	1	1	1	1	1	1	98	98	1	98	3	1	1	98	1	98	98	98	0
84	SAN JERONIMO	5656	BUENOS AIRES PARTE ALTA	10	1	96	8	18969	7	1	4	AMARILLO	1	4	500	2300	4600	920	1420						1	2	3	1	4	4	4	4	1	98	98	1	98	1	98	1	98	1	98	98	98	0
437	SOPETRAN	5761	EL MESTIZO	62	1	96	12	18963	1	5	2	VERDE	24	2	1200	2100	4200	840	2040						1	1	1	1	1	1	1	1	1	98	98	1	98	1	98	1	98	1	98	98	98	3	4	1	1
370	SOPETRAN	5761	GUAYABAL-ROJAS	36	2	A	3	18964	4	96	10									6	1300	1700	200	1500									1	98	98	1	98	2	1	1	98	1	98	98	98	8	4	1	1
87	SAN JERONIMO	5656	BUENOS AIRES	9	1	96	9	18969	1	3	2	ROJO	2	2	1000	265	5300	1060	2060						4	1	1	1	1	1	1	1	1	98	98	1	98	3	1	1	98	1	98	98	98	3	1	1	1
134	SAN JERONIMO	5656	ALTO COLORADO	3	1	96	6	18970	5	2	4	AZUL	11	4	1200	2900	5800	1160	2360						4	1	4	1	3	3	1	1	1	96	96	1	96	0	96	1	96	0	96	96	96	3	4	3	3
1065	SAN JERONIMO	5656	LA CIENAGA	42	2	B	6	18972	7	96	1									6		1800	2000	6400	3	3	1	3	4	4	4	4	1	98	1	1	98	1	98	1	98	1	98	98	98	4	1	2	1
1077	SOPETRAN	5761	GUAYABAL-LOS POMOS	30	2	B	5	18964	5	96	3									9		2000	2000	7000	4	1	1	1	1	1	1	1	1	98	98	1	98	1	98	1	98	1	98	98	98	2	4	1	1
435	SOPETRAN	5761	GUAYABAL-LOS POMOS	30	1	96	4	18963	7	2	5	AZUL	23	5	1000	1800	3600	720	1720						3	1	1	1	1	2	1	1	1	98	1	1	98	2	1	1	98	1	98	98	98	1	4	1	1
201	SAN JERONIMO	5656	ALTO COLORADO	3	2	A	3	18972	4	96	1									1	2900	100	100	3000	4	1	1	1	1	1	1	1	1	98	98	1	98	3	1	1	98	1	98	98	98	4	1	1	1
1096	SOPETRAN	5761	GUAYABAL-ROJAS	36	2	B	3	18965	3	96	2									2		700	1000	4100	2	1	1	1	3	3	1	2	1	98	1	1	98	1	98	1	98	1	98	98	98	3	1	1	1
437	SOPETRAN	5761	EL MESTIZO	62	1	96	6	18963	1	5	2	VERDE	24	2	1200	2100	4200	840	2040						1	1	1	1	1	1	1	1	1	98	98	1	98	1	98	1	98	1	98	98	98	3	4	1	1
463	SOPETRAN	5761	GUAYABAL-PALENQUE	34	1	96	7	18962	7	1	3	AMARILLO	29	3	1000	4700	9400	1880	2880						1	3	1	3	4	4	3	2	1	98	98	2	0	2	0	1	98	2	1	98	98	5	1	3	1
1071	SAN JERONIMO	5656	ALTO COLORADO	3	2	B	3	18972	5	96	7									5		1500	3000	4500	4	1	1	1	1	1	1	1	1	96	96	1	96	0	96	1	96	0	96	96	96	1	1	1	1
1038	SAN JERONIMO	5656	EL CEDRAL	17	2	B	2	18971	5	96	4									6		1500	5000	2500	1	3	1	1	1	3	1	1	1	98	98	3	1	1	98	1	98	1	98	98	98	3	4	3	1
458	SOPETRAN	5761	GUAYABAL-ROJAS	36	1	96	10	18962	5	5	3	VERDE	28	3	800	3250	6500	1300	2100						4	1	1	1	1	1	1	1	1	98	98	1	98	1	98	1	98	1	98	98	98	5	4	1	1
419	SOPETRAN	5761	GUAYABAL-ROJAS	36	1	96	9	18963	7	5	4	VERDE	20	4	1400	1750	3500	700	2100						1	1	1	1	1	1	1	1	1	98	98	2	0	1	98	1	98	1	98	98	98	1	4	1	1
99	SAN JERONIMO	5656	BUENOS AIRES	9	1	96	15	18969	5	5	4	VERDE	4	4	1000	1100	2200	440	1440						2	1	1	1	1	2	1	3	1	98	98	1	98	1	98	1	98	1	98	98	98	5	1	3	3
367	SOPETRAN	5761	GUAYABAL-ROJAS	36	2	A	5	18964	4	96	7									10	2700	300	300	3000	4	1	1	1	4	4	1	1	1	96	96	1	96	0	96	1	96	0	96	96	96	4	4	1	1
210	SAN JERONIMO	5656	BUENOS AIRES PARTE BAJA	11	2	A	3	18972	2	96	10									6	1500	1500	4000	5500	4	1	1	1	1	1	1	1	1	98	98	1	98	1	98	1	98	1	98	98	98	2	1	1	1
94	SAN JERONIMO	5656	LA CLARITA	43	1	96	6	18939	2	2	4	AZUL	3	4	800	4550	9100	1820	2620						4	1	1	1	1	1	1	1	1	96	96	1	96	0	96	1	96	0	96	96	96	4	4	1	1
307	SOPETRAN	5761	GUAYABAL-LA AGUADA	23	3	A	1	18966	4	96	5									2	40000	20000		40000	1	1	1	1	1	1	1	1	1	98	98	1	98	3	1	1	98	1	98	98	98	3	1	1	1
117	SAN JERONIMO	5656	BUENOS AIRES	9	1	96	8	18969	7	5	2	VERDE	8	2	1000	2100	4200	840	1840						4	1	1	1	1	1	1	1	1	98	98	3	1	1	98	3	1	1	98	98	98	3	4	1	1
226	SAN JERONIMO	5656	LA EMPALIZADA	45	2	A	6	18972	4	96	6									1	1200	1800	2000	3200	1	4	2	1	4	4	4	4	1	98	98	1	98	0	1	1	98	1	98	98	98	6	1	2	2
117	SAN JERONIMO	5656	BUENOS AIRES	9	1	96	14	18969	7	5	2	VERDE	8	2	100	4300	8600	1720	1820						4	1	1	1	1	1	1	1	1	98	98	3	1	1	98	3	1	1	98	98	98	3	4	1	1
406	SOPETRAN	5761	GUAYABAL-ROJAS	36	1	96	8	18963	1	3	1	ROJO	18	1	200	4700	9400	1880	2080						1	1	1	1	1	1	1	1	1	98	98	1	98	1	98	1	98	1	98	98	98	0
112	SAN JERONIMO	5656	BUENOS AIRES	9	1	96	2	18969	7	2	2	AZUL	7	2	750	3850	7700	1540	2290						4	1	1	1	1	3	1	3	1	98	98	1	98	1	98	1	98	1	98	98	98	6	4	1	1
88	SAN JERONIMO	5656	ALTO COLORADO	3	1	96	8	18969	1	3	3	ROJO	2	3	600	350	7000	1400	2000						4	1	1	1	3	3	1	1	1	98	98	1	98	1	98	1	98	1	98	98	98	1	4	1	1
127	SAN JERONIMO	5656	ALTO COLORADO	3	1	96	15	18970	7	3	2	ROJO	10	2	400	3910	7820	1564	1964						4	3	1	1	1	1	1	1	1	98	98	3	1	2	1	1	98	1	98	98	98	1	4	3	1
1113	SOPETRAN	5761	GUAYABAL-ROJAS	36	2	B	2	18965	5	96	9									1		1000	0	6000	4	1	1	1	1	1	1	1	1	98	98	3	96	1	98	1	98	1	98	98	98	3	4	1	1
132	SAN JERONIMO	5656	BUENOS AIRES	9	1	96	9	18970	7	2	2	AZUL	11	2	1300	2150	4300	860	2160						4	1	1	1	1	3	1	4	1	98	98	3	1	1	1	1	98	1	98	98	98	4	1	1	1
423	SOPETRAN	5761	GUAYABAL-LA PENA	35	1	96	4	18963	4	1	3	AMARILLO	21	3	500	3300	6600	1320	1820						1	1	1	2	4	4	1	1	1	96	96	1	96	0	96	1	96	0	96	96	96	4	2	1	1
91	SAN JERONIMO	5656	BUENOS AIRES	9	1	96	4	18969	2	2	1	AZUL	3	1	500	4650	9300	1860	2360						1	1	1	1	1	3	1	3	1	98	98	1	98	1	98	1	98	1	98	98	98	6	4	1	1
468	SOPETRAN	5761	GUAYABAL-LOS POMOS	30	1	96	13	18962	1	3	3	ROJO	30	3	500	2400	4800	960	1460						1	1	1	1	4	4	4	4	1	98	98	1	98	3	1	1	98	1	98	98	98	7	1	1	1
346	SOPETRAN	5761	GUAYABAL-LOS POMOS	30	2	A	2	18965	1	96	6									4	2800	200	400	3200	4	1	1	1	1	1	1	1	1	98	98	1	98	3	1	1	98	1	98	98	98	3	4	1	1
1079	SOPETRAN	5761	GUAYABAL	19	2	B	4	18964	5	96	5									1		1500	1000	6500	4	1	1	1	1	1	1	1	1	96	96	1	96	0	96	1	96	0	96	96	96	3	4	1	1
476	SOPETRAN	5761	GUAYABAL-LLANO	29	1	96	4	18962	5	5	1	VERDE	32	1	500	4800	9600	1920	2420						4	1	1	1	1	3	1	1	1	98	98	1	98	1	98	1	98	1	98	98	98	3	4	1	1
154	SAN JERONIMO	5656	ALTO COLORADO	3	1	96	13	18970	2	2	4	AZUL	15	4	1200	4250	8500	1700	2900						4	1	1	1	1	4	1	1	1	98	98	1	98	3	99	1	98	1	98	98	98	2	4	1	1
417	SOPETRAN	5761	GUAYABAL-CHACHAFRUTO	21	1	96	15	18963	5	5	2	VERDE	20	2	1400	1350	2700	540	1940						4	1	1	3	1	1	3	3	1	96	96	1	96	0	96	1	96	0	96	96	96	3	4	1	1
464	SOPETRAN	5761	GUAYABAL-MALPASO	33	1	96	10	18962	1	1	4	AMARILLO	29	4	800	3800	7600	1520	2320						4	1	1	1	1	1	1	1	1	98	98	1	98	1	98	1	98	1	98	98	98	6	4	1	1
150	SAN JERONIMO	5656	BUENOS AIRES PARTE ALTA	10	1	96	8	18970	1	3	5	ROJO	14	5	500	5450	10900	2180	2680						4	1	1	3	1	1	1	1	1	98	98	1	98	1	98	1	98	1	98	98	98	3	4	1	1
1043	SAN JERONIMO	5656	LA CLARITA	43	2	B	1	18971	5	96	9									9		2500	500	10000	3	3	1	2	1	1	1	1	1	98	98	1	98	1	98	3	1	1	98	98	98	2	1	4	3
383	SOPETRAN	5761	GUAYABAL-LA BRUNERA	25	2	A	6	18964	4	96	3									2	2500	500	1500	4000	1	1	1	1	1	1	1	1	1	98	98	1	98	2	1	1	98	1	98	98	98	3	1	1	1
457	SOPETRAN	5761	EL MESTIZO	62	1	96	15	18962	3	5	2	VERDE	28	2	1000	4550	9100	1820	2820						1	1	1	3	1	1	1	1	1	98	98	1	98	1	98	1	98	1	98	98	98	2	1	1	1
136	SAN JERONIMO	5656	BUENOS AIRES	9	1	96	13	18970	5	5	1	VERDE	12	1	300	4330	8660	1732	2032						3	1	1	1	1	1	1	1	1	98	98	1	98	1	98	1	98	1	98	98	98	3	4	1	1
1109	SOPETRAN	5761	EL MESTIZO	62	2	B	5	18965	5	96	5									2		1500	500	7000	4	1	1	1	1	3	1	1	1	96	96	1	96	0	96	1	96	0	96	96	96	4	4	1	1
403	SOPETRAN	5761	GUAYABAL-LOS POMOS	30	1	96	11	18963	4	1	3	AMARILLO	17	3	800	3800	7600	1520	2320						3	1	1	1	1	1	1	1	1	98	98	1	98	1	98	1	98	1	98	98	98	3	4	1	1
1054	SAN JERONIMO	5656	ALTO COLORADO	3	2	B	4	18970	5	96	10									6		1800	1000	7400	2	1	1	1	1	1	1	1	1	98	98	1	98	1	98	1	98	1	98	98	98	6	4	1	1
420	SOPETRAN	5761	GUAYABAL-LA BRUNERA	20	1	96	1	18963	5	5	5	VERDE	20	5	1150	2050	4100	820	1970						4	1	1	1	1	1	1	1	1	96	96	1	96	0	96	1	96	0	96	96	96	0
456	SOPETRAN	5761	EL MESTIZO	62	1	96	13	18962	5	5	1	VERDE	28	1	400	2650	5300	1060	1460						2	1	1	1	1	4	1	1	1	96	96	1	96	0	96	1	96	0	96	96	96	4	4	1	1
1100	SOPETRAN	5761	GUAYABAL-PALENQUE	34	2	B	5	18965	5	96	6									9		300	3000	900	3	1	1	1	3	1	1	1	1	96	96	1	96	0	96	1	96	0	96	96	96	3	2	1	1
102	SAN JERONIMO	5656	LA CLARITA	43	1	96	3	18969	1	1	2	AMARILLO	5	2	600	3900	7800	1560	2160						4	1	1	1	1	1	1	1	1	98	98	1	98	1	98	1	98	1	98	98	98	6	4	1	1
141	SAN JERONIMO	5656	BUENA VISTA	8	1	96	14	18970	7	1	1	AMARILLO	13	1	100	5100	10200	2040	2140						1	1	1	1	1	4	1	4	1	96	96	1	96	0	96	1	96	0	96	96	96	3	4	1	1
190	SAN JERONIMO	5656	LA CLARITA	43	2	A	4	18971	4	96	10									4	2000	1000	3000	5000	4	1	1	1	1	1	1	1	1	96	96	1	96	0	96	1	96	0	96	96	96	5	4	1	1
1101	SOPETRAN	5761	GUAYABAL-ROJAS	36	2	B	4	18965	4	96	7									7		1900	1200	7500	4	1	1	1	4	4	4	4	1	98	98	1	98	3	1	1	98	1	98	98	98	2	4	1	1
406	SOPETRAN	5761	GUAYABAL-ROJAS	36	1	96	10	18963	1	3	1	ROJO	18	1	200	4000	8000	1600	1800						1	1	1	1	1	1	1	1	1	98	98	1	98	1	98	1	98	1	98	98	98	0
203	SAN JERONIMO	5656	EL CEDRAL	17	2	A	2	18972	1	96	3									4	2500	500	2000	4500	4	1	1	1	1	1	1	1	1	98	98	1	98	1	98	1	98	1	98	98	98	9	4	1	1
453	SOPETRAN	5761	GUAYABAL-LOS POMOS	30	1	96	6	18962	7	2	3	AZUL	27	3	1200	2300	4600	920	2120						1	1	1	1	1	3	1	3	1	98	1	1	98	1	98	1	98	1	98	98	98	5	2	1	1
426	SOPETRAN	5761	GUAYABAL-ROJAS	36	1	96	15	18963	7	3	1	ROJO	22	1	1300	2200	4400	880	2180						3	1	1	1	3	1	1	1	1	98	1	1	98	1	98	1	98	1	98	98	98	2	2	3	1
407	SOPETRAN	5761	GUAYABAL-ROJAS	36	1	96	15	18963	1	3	2	ROJO	18	2	1300	3900	7800	1560	2860						4	1	1	1	4	4	4	4	1	98	98	1	98	1	98	1	98	1	98	98	98	0
469	SOPETRAN	5761	GUAYABAL-ROJAS	36	1	96	1	18962	1	3	4	ROJO	30	4	1000	3000	6000	1200	2200						2	3	1	1	4	4	1	1	1	98	98	1	98	3	96	1	98	1	98	98	98	8	1	4	4
104	SAN JERONIMO	5656	ALTO COLORADO	3	1	96	3	18969	4	1	4	AMARILLO	5	4	500	3900	7800	1560	2060						4	1	1	1	1	4	1	3	1	98	98	1	98	1	98	1	98	1	98	98	98	3	4	1	1
117	SAN JERONIMO	5656	BUENOS AIRES	9	1	96	1	18969	7	5	2	VERDE	8	2	1400	1600	3200	640	2040						4	1	1	1	1	1	1	1	1	98	98	3	1	1	98	3	1	1	98	98	98	3	4	1	1
122	SAN JERONIMO	5656	LA CLARITA	43	1	96	15	18970	4	1	2	AMARILLO	9	2	300	5900	11800	2360	2660						1	1	1	3	1	4	1	1	1	96	96	3	1	3	1	1	96	3	1	98	98	2	4	1	1
402	SOPETRAN	5761	GUAYABAL-LOS POMOS	30	1	96	6	18963	4	1	2	AMARILLO	17	2	400	3550	7100	1420	1820						4	1	1	1	1	1	1	1	1	96	96	1	96	0	96	1	96	0	96	96	96	2	4	1	1
64	SAN JERONIMO	5656	ALTO COLORADO	3	3	A	1	18973	4	96	4									11	30000	30000		30000	4	1	1	1	4	4	1	1	1	98	98	1	98	3	1	3	1	1	98	98	98	4	4	1	1
148	SAN JERONIMO	5656	ALTO COLORADO	3	1	96	15	18970	2	3	3	ROJO	14	3	500	4100	8200	1640	2140						4	1	1	1	1	1	1	1	1	96	96	1	96	0	96	1	96	0	96	96	96	5	4	1	1
1111	SOPETRAN	5761	GUAYABAL-ROJAS	36	2	B	2	18965	3	96	7									4		300	1000	2900	4	1	1	1	3	2	1	1	1	98	98	1	98	1	98	1	98	1	98	98	98	8	4	1	1
420	SOPETRAN	5761	GUAYABAL-LA BRUNERA	20	1	96	11	18963	5	5	5	VERDE	20	5	1400	1750	3500	700	2100						4	1	1	1	1	1	1	1	1	96	96	1	96	0	96	1	96	0	96	96	96	0
446	SOPETRAN	5761	GUAYABAL-LA CEJA	26	1	96	9	18962	1	3	1	ROJO	26	1	0	4600	9200	1840	1840						4	1	1	1	4	4	4	4	1	98	98	1	98	1	98	1	98	1	98	98	98	4	4	1	1
148	SAN JERONIMO	5656	ALTO COLORADO	3	1	96	11	18970	2	3	3	ROJO	14	3	1300	4050	8100	1620	2920						4	1	1	1	1	1	1	1	1	96	96	1	96	0	96	1	96	0	96	96	96	5	4	1	1
164	SAN JERONIMO	5656	EL CEDRAL	17	2	A	5	18971	1	96	4									7	500	2500	5500	6000	4	1	1	1	1	1	1	1	1	98	98	1	98	1	98	1	98	1	98	98	98	8	4	1	1
1073	SAN JERONIMO	5656	EL CEDRAL	17	2	B	4	18972	4	96	9									8		2000	1500	7500	4	1	1	1	1	1	1	1	1	98	98	1	98	3	1	3	1	1	98	98	98	3	4	1	1
1100	SOPETRAN	5761	GUAYABAL-PALENQUE	34	2	B	2	18965	5	96	6									9		300	3000	900	3	1	1	1	3	1	1	1	1	96	96	1	96	0	96	1	96	0	96	96	96	3	2	1	1
403	SOPETRAN	5761	GUAYABAL-LOS POMOS	30	1	96	2	18963	4	1	3	AMARILLO	17	3	900	2850	5700	1140	2040						3	1	1	1	1	1	1	1	1	98	98	1	98	1	98	1	98	1	98	98	98	3	4	1	1
82	SAN JERONIMO	5656	EL CEDRAL	17	1	96	7	18969	4	1	2	AMARILLO	1	2	1400	2900	5800	1160	2560						4	1	1	1	1	1	1	1	1	98	98	1	1	3	1	1	98	1	98	98	98	2	4	1	1
443	SOPETRAN	5761	GUAYABAL-ROJAS	36	1	96	9	18962	3	1	3	AMARILLO	25	3	500	4600	9200	1840	2340						1	1	1	1	3	3	1	1	1	98	98	1	98	1	98	1	98	1	98	98	98	5	4	1	1
419	SOPETRAN	5761	GUAYABAL-ROJAS	36	1	96	2	18963	7	5	4	VERDE	20	4	1400	1600	3200	640	2040						1	1	1	1	1	1	1	1	1	98	98	2	0	1	98	1	98	1	98	98	98	1	4	1	1
112	SAN JERONIMO	5656	BUENOS AIRES	9	1	96	12	18969	7	2	2	AZUL	7	2	1000	3900	7800	1560	2560						4	1	1	1	1	3	1	3	1	98	98	1	98	1	98	1	98	1	98	98	98	6	4	1	1
462	SOPETRAN	5761	GUAYABAL-ROJAS	36	1	96	7	18962	4	1	2	AMARILLO	29	2	500	4200	9400	1880	2380						4	1	1	1	4	4	4	4	1	98	98	1	98	0	1	1	98	1	98	98	98	5	4	4	1
119	SAN JERONIMO	5656	EL CEDRAL	17	1	96	3	18969	5	5	4	VERDE	8	4	1000	2400	4800	960	1960						4	1	1	1	1	1	1	1	1	98	98	1	98	1	98	1	98	1	98	98	98	4	4	1	1
108	SAN JERONIMO	5656	BUENOS AIRES PARTE ALTA	10	1	96	9	18969	2	3	3	ROJO	6	3	400	5200	10400	2080	2480						1	1	1	1	1	1	1	1	1	96	96	1	96	0	96	1	96	0	96	96	96	2	4	1	1
429	SOPETRAN	5761	GUAYABAL-ROJAS	36	1	96	5	18963	1	3	4	ROJO	22	4	1450	2550	5100	1020	2470						1	1	1	1	3	1	1	1	1	98	98	1	98	1	98	1	98	1	98	98	98	4	4	1	1
156	SAN JERONIMO	5656	BUENOS AIRES	9	1	96	9	18970	5	5	1	VERDE	16	1	300	3399	6798	1359	1659						4	1	1	1	1	1	1	1	1	96	96	1	96	0	96	1	96	0	96	96	96	3	4	1	1
419	SOPETRAN	5761	GUAYABAL-ROJAS	36	1	96	6	18963	7	5	4	VERDE	20	4	1400	2450	4900	980	2380						1	1	1	1	1	1	1	1	1	98	98	2	0	1	98	1	98	1	98	98	98	1	4	1	1
462	SOPETRAN	5761	GUAYABAL-ROJAS	36	1	96	1	18962	4	1	2	AMARILLO	29	2	500	4900	9800	1960	2460						4	1	1	1	4	4	4	4	1	98	98	1	98	0	1	1	98	1	98	98	98	5	4	4	1
1037	SAN JERONIMO	5656	EL CEDRAL	17	2	B	3	18971	2	96	3									10		1500	1000	6500	3	1	1	1	1	3	1	3	1	96	96	1	96	0	96	1	96	0	96	96	96	1	3	3	1
1060	SAN JERONIMO	5656	EL CEDRAL	17	2	B	4	18972	2	96	6									10		500	3000	1500	1	1	1	1	1	1	1	1	1	98	98	1	98	3	1	1	98	1	98	98	98	5	4	1	1
110	SAN JERONIMO	5656	EL CEDRAL	17	1	96	1	18969	1	3	5	ROJO	6	5	600	3900	7800	1560	2160						4	1	1	1	1	1	1	1	1	98	98	1	98	1	98	1	98	1	98	98	98	10	4	1	1
148	SAN JERONIMO	5656	ALTO COLORADO	3	1	96	3	18970	2	3	3	ROJO	14	3	600	4600	9200	1840	2440						4	1	1	1	1	1	1	1	1	96	96	1	96	0	96	1	96	0	96	96	96	5	4	1	1
203	SAN JERONIMO	5656	EL CEDRAL	17	2	A	3	18972	1	96	3									4	2000	1000	1500	3500	4	1	1	1	1	1	1	1	1	98	98	1	98	1	98	1	98	1	98	98	98	9	4	1	1
411	SOPETRAN	5761	GUAYABAL	37	1	96	5	18963	3	2	1	AZUL	19	1	1300	1450	2900	580	1880						4	1	1	1	1	1	1	1	1	98	98	1	98	1	98	1	98	1	98	98	98	0
101	SAN JERONIMO	5656	ALTO COLORADO	3	1	96	7	18969	4	1	1	AMARILLO	5	1	600	4900	9800	1960	2560						4	1	1	1	1	1	1	1	1	98	98	1	98	3	1	1	98	1	98	98	98	4	4	1	1
436	SOPETRAN	5761	GUAYABAL-ROJAS	36	1	96	2	18963	5	5	1	VERDE	24	1	1000	2500	5000	1000	2000						4	1	1	1	1	1	1	1	1	98	98	1	98	1	98	1	98	1	98	98	98	0
137	SAN JERONIMO	5656	BUENOS AIRES	9	1	96	12	18970	1	5	2	VERDE	12	2	1000	4375	8750	1750	2750						4	1	1	1	1	1	1	1	1	98	98	1	98	1	98	1	98	1	98	98	98	2	4	1	1
133	SAN JERONIMO	5656	BUENOS AIRES PARTE BAJA	11	1	96	4	18970	2	2	3	AZUL	11	3	700	4000	8000	1600	2300						4	3	3	1	1	3	1	1	1	98	98	1	98	3	1	1	98	1	98	98	98	3	4	1	1
81	SAN JERONIMO	5656	EL CEDRAL	17	1	96	6	18969	4	1	1	AMARILLO	1	1	1200	3350	6700	1340	2540						4	1	1	1	1	1	1	1	1	98	98	1	98	3	1	1	96	0	96	96	96	7	4	1	1
144	SAN JERONIMO	5656	ALTO COLORADO	3	1	96	3	18970	4	1	4	AMARILLO	13	4	1500	5100	10200	2040	3540						1	1	1	1	1	1	1	1	1	98	98	1	98	3	1	1	98	1	98	98	98	3	1	1	1
1063	SAN JERONIMO	5656	EL CEDRAL	17	2	B	3	18972	5	96	9									4		1200	2000	4600	4	1	1	1	1	1	1	1	1	98	98	1	98	3	1	1	98	1	98	98	98	0
105	SAN JERONIMO	5656	EL CEDRAL	17	1	96	3	18969	4	1	5	AMARILLO	5	5	1100	3900	7800	1560	2660						4	1	1	1	1	1	1	1	1	98	98	1	98	3	1	1	98	1	98	98	98	3	4	1	1
115	SAN JERONIMO	5656	EL CEDRAL	17	1	96	3	18969	2	2	5	AZUL	7	5	600	4300	8600	1720	2320						1	1	1	1	1	4	3	3	1	96	96	1	96	0	96	1	96	0	96	96	96	3	1	3	2
52	SAN JERONIMO	5656	BUENOS AIRES PARTE ALTA	10	3	A	1	18973	6	96	11									2	30000	30000		30000	2	3	3	4	3	4	3	4	1	96	96	1	96	0	96	1	96	0	96	96	96	2	1	3	3
445	SOPETRAN	5761	EL MESTIZO	62	1	96	4	18962	3	1	5	AMARILLO	25	5	200	4400	8800	1760	1960						3	2	2	3	3	3	3	3	1	98	98	1	98	1	98	1	98	1	98	98	98	4	4	1	1
427	SOPETRAN	5761	GUAYABAL-LA BRUNERA	25	1	96	12	18963	7	3	2	ROJO	22	2	1350	2240	4480	896	2240						4	1	1	1	1	1	1	2	1	98	1	1	98	1	98	1	98	1	98	98	98	4	4	1	1
128	SAN JERONIMO	5656	EL CEDRAL	17	1	96	1	18970	7	3	3	ROJO	10	3	1500	3000	6000	1200	2700						4	1	1	1	4	4	4	4	1	96	96	1	96	0	96	1	96	0	96	96	96	5	1	1	1
102	SAN JERONIMO	5656	LA CLARITA	43	1	96	9	18969	1	1	2	AMARILLO	5	2	1000	4300	8600	1720	2720						4	1	1	1	1	1	1	1	1	98	98	1	98	1	98	1	98	1	98	98	98	6	4	1	1
449	SOPETRAN	5761	GUAYABAL	19	1	96	14	18962	1	3	4	ROJO	26	4	1300	2050	4100	820	2120						4	1	1	1	1	1	1	1	1	98	98	1	98	1	98	1	98	1	98	98	98	0
185	SAN JERONIMO	5656	ALTO COLORADO	3	2	A	6	18971	2	96	5									4	2100	900	3500	5600	4	1	1	1	1	3	1	1	1	96	96	1	96	0	96	1	96	0	96	96	96	2	4	1	1
86	SAN JERONIMO	5656	EL CEDRAL	17	1	96	6	18969	1	3	1	ROJO	2	1	1200	2900	5800	1160	2360						1	1	1	2	3	4	1	3	1	98	98	1	98	1	98	1	98	1	98	98	98	5	1	3	1
448	SOPETRAN	5761	GUAYABAL-LOS POMOS	30	1	96	11	18962	7	3	3	ROJO	26	3	800	2000	4000	800	1600						4	1	1	1	1	1	1	1	1	98	98	1	98	1	98	1	98	1	98	98	98	2	4	1	1
186	SAN JERONIMO	5656	BUENOS AIRES PARTE BAJA	11	2	A	4	18971	1	96	6									10	1200	1800	1000	2200	4	1	1	1	1	3	1	4	1	98	98	1	98	1	98	1	98	1	98	98	98	3	1	1	1
127	SAN JERONIMO	5656	ALTO COLORADO	3	1	96	4	18970	7	3	2	ROJO	10	2	500	3300	6600	1320	1820						4	3	1	1	1	1	1	1	1	98	98	3	1	2	1	1	98	1	98	98	98	1	4	3	1
405	SOPETRAN	5761	GUAYABAL-ROJAS	36	1	96	13	18963	4	1	5	AMARILLO	17	5	1400	3900	7800	1560	2960						4	1	1	1	1	1	1	1	1	96	96	1	96	0	96	1	96	0	96	96	96	5	4	1	1
424	SOPETRAN	5761	GUAYABAL-CHACHAFRUTO	21	1	96	3	18963	3	1	4	AMARILLO	21	4	1400	2800	5600	1120	2520						4	1	1	3	1	1	1	1	1	98	98	1	98	1	98	1	98	1	98	98	98	4	2	1	2
210	SAN JERONIMO	5656	BUENOS AIRES PARTE BAJA	11	2	A	4	18972	2	96	10									6	2500	500	3000	5500	4	1	1	1	1	1	1	1	1	98	98	1	98	1	98	1	98	1	98	98	98	2	1	1	1
123	SAN JERONIMO	5656	ALTO COLORADO	3	1	96	4	18970	4	1	3	AMARILLO	9	3	500	5800	11600	2320	2820						4	1	1	1	1	1	1	1	1	98	98	1	98	2	1	1	98	1	98	98	98	2	4	1	1
151	SAN JERONIMO	5656	ALTO COLORADO	3	1	96	14	18970	2	2	1	AZUL	15	1	1400	3450	6900	1380	2780						2	1	1	1	1	1	1	1	1	98	98	1	98	1	98	1	98	1	98	98	98	3	1	1	1
147	SAN JERONIMO	5656	BUENOS AIRES	9	1	96	1	18970	1	3	2	ROJO	14	2	600	4600	9200	1840	2440						4	1	1	1	1	1	1	1	1	98	98	1	98	1	98	1	98	1	98	98	98	3	4	1	1
405	SOPETRAN	5761	GUAYABAL-ROJAS	36	1	96	3	18963	4	1	5	AMARILLO	17	5	1400	2400	4800	960	2360						4	1	1	1	1	1	1	1	1	96	96	1	96	0	96	1	96	0	96	96	96	5	4	1	1
186	SAN JERONIMO	5656	BUENOS AIRES PARTE BAJA	11	2	A	6	18971	1	96	6									10	200	2800	1500	1700	4	1	1	1	1	3	1	4	1	98	98	1	98	1	98	1	98	1	98	98	98	3	1	1	1
1082	SOPETRAN	5761	GUAYABAL-ROJAS	36	2	B	1	18964	3	96	8									4		2500	8000	2500	4	1	1	1	1	1	1	1	1	96	96	1	96	0	96	1	96	0	96	96	96	2	4	1	1
466	SOPETRAN	5761	EL MESTIZO	62	1	96	2	18962	3	3	1	ROJO	30	1	1000	3000	6000	1200	2200						4	1	1	1	1	1	1	1	1	96	96	1	96	0	96	1	96	0	96	96	96	5	4	1	1
120	SAN JERONIMO	5656	BUENOS AIRES	9	1	96	10	18969	5	5	5	VERDE	8	5	1100	2900	5800	1160	2260						4	1	1	1	1	2	1	1	1	98	98	1	98	1	98	1	98	1	98	98	98	3	4	1	1
433	SOPETRAN	5761	GUAYABAL-ROJAS	36	1	96	10	18963	5	2	3	AZUL	23	3	1000	2100	4200	840	1840						4	1	1	1	1	1	1	1	1	98	98	1	98	1	98	1	98	1	98	98	98	2	4	1	1
413	SOPETRAN	5761	GUAYABAL-LA AGUADA	23	1	96	13	18963	3	2	3	AZUL	19	3	1500	550	1100	220	1720						1	4	3	3	3	3	3	3	1	98	98	1	98	1	98	1	98	1	98	98	98	2	1	4	4
1114	SOPETRAN	5761	GUAYABAL-ROJAS	36	2	B	5	18965	5	96	10									7		2000	0	9000	2	1	1	1	1	3	3	3	1	96	96	1	96	0	96	1	96	0	96	96	96	3	2	1	1
419	SOPETRAN	5761	GUAYABAL-ROJAS	36	1	96	5	18963	7	5	4	VERDE	20	4	1400	1300	2600	520	1920						1	1	1	1	1	1	1	1	1	98	98	2	0	1	98	1	98	1	98	98	98	1	4	1	1
113	SAN JERONIMO	5656	BUENOS AIRES PARTE ALTA	10	1	96	7	18969	2	2	3	AZUL	7	3	1200	4050	8100	1620	2820						3	1	1	1	4	4	3	3	1	96	96	1	96	0	96	1	96	0	96	96	96	2	1	4	4
413	SOPETRAN	5761	GUAYABAL-LA AGUADA	23	1	96	11	18963	3	2	3	AZUL	19	3	1300	550	1100	220	1520						1	4	3	3	3	3	3	3	1	98	98	1	98	1	98	1	98	1	98	98	98	2	1	4	4
1098	SOPETRAN	5761	GUAYABAL-PALENQUE	34	2	B	4	18965	5	96	4									6		300	1500	2400	4	1	1	1	1	1	1	1	1	98	98	1	98	1	98	1	98	1	98	98	98	4	4	1	1
93	SAN JERONIMO	5656	BUENOS AIRES	9	1	96	4	18969	4	2	3	AZUL	3	3	300	4650	9300	1860	2160						4	1	1	1	1	1	1	1	1	96	96	1	96	0	96	1	96	0	96	96	96	5	4	1	1
204	SAN JERONIMO	5656	ALTO COLORADO	3	2	A	1	18972	4	96	4									9	1200	1800	1500	2700	4	1	1	1	1	1	1	1	1	98	98	1	98	2	1	3	1	1	98	98	98	3	3	1	1
1107	SOPETRAN	5761	GUAYABAL-LOS POMOS	30	2	B	6	18965	3	96	3									2		1000	500	5500	3	1	1	2	1	3	1	1	1	96	96	1	96	0	96	1	96	0	96	96	96	3	4	1	1
426	SOPETRAN	5761	GUAYABAL-ROJAS	36	1	96	14	18963	7	3	1	ROJO	22	1	1200	2050	4100	820	2020						3	1	1	1	3	1	1	1	1	98	1	1	98	1	98	1	98	1	98	98	98	2	2	3	1
419	SOPETRAN	5761	GUAYABAL-ROJAS	36	1	96	14	18963	7	5	4	VERDE	20	4	1400	1600	3200	640	2040						1	1	1	1	1	1	1	1	1	98	98	2	0	1	98	1	98	1	98	98	98	1	4	1	1
470	SOPETRAN	5761	GUAYABAL-ROJAS	36	1	96	8	18962	7	3	5	ROJO	30	5	1000	2100	4200	840	1840						2	1	1	1	3	4	3	3	1	98	98	1	98	1	98	1	98	1	98	98	98	3	1	1	1
86	SAN JERONIMO	5656	EL CEDRAL	17	1	96	15	18969	1	3	1	ROJO	2	1	1400	3200	6400	1280	2680						1	1	1	2	3	4	1	3	1	98	98	1	98	1	98	1	98	1	98	98	98	5	1	3	1
98	SAN JERONIMO	5656	BUENOS AIRES	9	1	96	1	18969	7	5	3	VERDE	4	3	1000	3350	6700	1340	2340						4	1	1	1	1	2	1	1	1	98	98	3	1	1	98	1	98	1	98	98	98	4	4	1	1
467	SOPETRAN	5761	GUAYABAL-ROJAS	36	1	96	9	18962	7	3	2	ROJO	30	2	1400	2100	4200	840	2240						4	1	1	1	1	1	1	1	1	98	98	1	98	1	98	1	98	1	98	98	98	3	4	1	1
440	SOPETRAN	5761	GUAYABAL-ROJAS	36	1	96	2	18963	5	5	5	VERDE	24	5	0	4020	8040	1608	1608						2	3	1	3	1	1	1	1	1	98	98	1	98	1	98	1	98	1	98	98	98	0
158	SAN JERONIMO	5656	BUENOS AIRES	9	1	96	3	18970	4	5	3	VERDE	16	3	1495	3855	7710	1542	3037						4	1	1	3	1	3	1	1	1	98	98	1	98	1	98	1	98	2	1	98	98	5	4	1	1
439	SOPETRAN	5761	GUAYABAL-LOS POMOS	30	1	96	10	18963	5	5	4	VERDE	24	4	25	2875	5750	1150	1175						4	1	1	1	1	1	1	1	1	96	96	1	96	0	96	1	96	0	96	96	96	1	4	1	1
427	SOPETRAN	5761	GUAYABAL-LA BRUNERA	25	1	96	7	18963	7	3	2	ROJO	22	2	1400	2145	4290	858	2258						4	1	1	1	1	1	1	2	1	98	1	1	98	1	98	1	98	1	98	98	98	4	4	1	1
83	SAN JERONIMO	5656	ALTO COLORADO	3	1	96	11	18969	4	1	3	AMARILLO	1	3	300	4100	8200	1640	1940						4	1	1	1	4	4	4	4	1	98	98	1	98	3	1	1	96	0	96	96	96	5	3	1	1
407	SOPETRAN	5761	GUAYABAL-ROJAS	36	1	96	9	18963	1	3	2	ROJO	18	2	1000	3850	7700	1540	2540						4	1	1	1	4	4	4	4	1	98	98	1	98	1	98	1	98	1	98	98	98	0
432	SOPETRAN	5761	GUAYABAL-ROJAS	36	1	96	6	18963	3	2	2	AZUL	23	2	1200	1900	3800	760	1960						4	1	1	1	1	1	1	1	1	96	96	1	96	0	96	1	96	0	96	96	96	4	1	1	1
441	SOPETRAN	5761	GUAYABAL-ROJAS	36	1	96	8	18968	3	1	1	AMARILLO	25	1	1000	3550	7100	1420	2420						1	2	1	3	1	2	1	1	1	98	98	1	98	2	1	1	96	0	96	96	96	1	1	2	1
427	SOPETRAN	5761	GUAYABAL-LA BRUNERA	25	1	96	13	18963	7	3	2	ROJO	22	2	1450	2100	4200	840	2290						4	1	1	1	1	1	1	2	1	98	1	1	98	1	98	1	98	1	98	98	98	4	4	1	1
224	SAN JERONIMO	5656	LA CLARITA	43	2	A	3	18972	1	96	4									10	2500	500	2000	4500	2	1	1	1	1	4	1	4	1	98	98	1	98	1	98	1	98	1	98	98	98	2	1	1	1
344	SOPETRAN	5761	GUAYABAL-LA CEJA	26	2	A	4	18965	1	96	4									8	2500	500	500	3000	4	1	1	1	1	1	1	1	1	98	98	1	98	3	1	1	98	1	98	98	98	2	4	1	1
444	SOPETRAN	5761	GUAYABAL-LOS POMOS	30	1	96	11	18962	4	1	4	AMARILLO	25	4	200	4300	8600	1720	1920						4	1	1	1	1	4	1	1	1	98	98	1	98	3	98	1	98	1	98	98	98	4	4	1	1
439	SOPETRAN	5761	GUAYABAL-LOS POMOS	30	1	96	4	18963	5	5	4	VERDE	24	4	25	3875	7750	1550	1575						4	1	1	1	1	1	1	1	1	96	96	1	96	0	96	1	96	0	96	96	96	1	4	1	1
113	SAN JERONIMO	5656	BUENOS AIRES PARTE ALTA	10	1	96	13	18969	2	2	3	AZUL	7	3	200	4300	8600	1720	1920						3	1	1	1	4	4	3	3	1	96	96	1	96	0	96	1	96	0	96	96	96	2	1	4	4
430	SOPETRAN	5761	GUAYABAL-ROJAS	36	1	96	4	18963	1	3	5	ROJO	22	5	10	2240	4480	896	2380						3	3	1	1	3	3	2	2	1	98	98	1	98	3	1	1	98	1	98	98	98	6	3	3	1
90	SAN JERONIMO	5656	BUENOS AIRES	9	1	96	1	18969	1	3	5	ROJO	2	5	1200	3100	6200	1240	2440						3	3	4	4	3	3	4	4	1	98	98	1	98	1	98	1	98	1	98	98	98	4	1	4	4
405	SOPETRAN	5761	GUAYABAL-ROJAS	36	1	96	9	18963	4	1	5	AMARILLO	17	5	1400	3500	7000	1400	2800						4	1	1	1	1	1	1	1	1	96	96	1	96	0	96	1	96	0	96	96	96	5	4	1	1
84	SAN JERONIMO	5656	BUENOS AIRES PARTE ALTA	10	1	96	1	18969	7	1	4	AMARILLO	1	4	1000	2850	5700	1140	2140						1	2	3	1	4	4	4	4	1	98	98	1	98	1	98	1	98	1	98	98	98	0
155	SAN JERONIMO	5656	BUENOS AIRES PARTE BAJA	11	1	96	6	18970	7	2	5	AZUL	15	5	200	3500	7000	1400	1600						3	1	1	3	1	4	4	4	1	98	1	3	1	3	1	1	98	1	98	98	98	6	1	4	3
152	SAN JERONIMO	5656	ALTO COLORADO	3	1	96	7	18970	2	2	2	AZUL	15	2	1200	2520	5040	1008	2208						4	1	1	1	1	1	3	2	1	96	96	1	96	0	96	1	96	0	96	96	96	3	4	1	1
407	SOPETRAN	5761	GUAYABAL-ROJAS	36	1	96	13	18963	1	3	2	ROJO	18	2	1300	3900	7800	1560	2860						4	1	1	1	4	4	4	4	1	98	98	1	98	1	98	1	98	1	98	98	98	0
426	SOPETRAN	5761	GUAYABAL-ROJAS	36	1	96	3	18963	7	3	1	ROJO	22	1	1200	2950	5900	1180	2380						3	1	1	1	3	1	1	1	1	98	1	1	98	1	98	1	98	1	98	98	98	2	2	3	1
445	SOPETRAN	5761	EL MESTIZO	62	1	96	12	18962	3	1	5	AMARILLO	25	5	1300	3800	7600	1520	2820						3	2	2	3	3	3	3	3	1	98	98	1	98	1	98	1	98	1	98	98	98	4	4	1	1
102	SAN JERONIMO	5656	LA CLARITA	43	1	96	8	18969	1	1	2	AMARILLO	5	2	900	4800	9600	1920	2820						4	1	1	1	1	1	1	1	1	98	98	1	98	1	98	1	98	1	98	98	98	6	4	1	1
469	SOPETRAN	5761	GUAYABAL-ROJAS	36	1	96	7	18962	1	3	4	ROJO	30	4	1000	2200	4400	880	1880						2	3	1	1	4	4	1	1	1	98	98	1	98	3	96	1	98	1	98	98	98	8	1	4	4
416	SOPETRAN	5761	GUAYABAL	19	1	96	14	18963	5	5	1	VERDE	20	1	1000	1600	3200	640	1640						4	1	1	1	4	1	1	1	1	98	98	1	98	1	98	1	98	1	98	98	98	1	4	1	1
1083	SOPETRAN	5761	GUAYABAL-LOS POMOS	30	2	B	3	18964	3	96	9									8		2500	10000	500	4	1	1	1	1	3	1	1	1	98	1	1	96	3	1	1	98	1	98	98	98	6	4	1	1
446	SOPETRAN	5761	GUAYABAL-LA CEJA	26	1	96	15	18962	1	3	1	ROJO	26	1	1000	2200	4400	880	1880						4	1	1	1	4	4	4	4	1	98	98	1	98	1	98	1	98	1	98	98	98	4	4	1	1
155	SAN JERONIMO	5656	BUENOS AIRES PARTE BAJA	11	1	96	13	18970	7	2	5	AZUL	15	5	300	4250	8500	1700	2000						3	1	1	3	1	4	4	4	1	98	1	3	1	3	1	1	98	1	98	98	98	6	1	4	3
407	SOPETRAN	5761	GUAYABAL-ROJAS	36	1	96	2	18963	1	3	2	ROJO	18	2	1200	3400	6800	1360	2560						4	1	1	1	4	4	4	4	1	98	98	1	98	1	98	1	98	1	98	98	98	0
1099	SOPETRAN	5761	EL MESTIZO	62	2	B	4	18965	4	96	5									3		400	200	4000	4	1	1	1	1	1	1	1	1	98	98	1	98	3	1	1	98	1	98	98	98	2	4	1	1
158	SAN JERONIMO	5656	BUENOS AIRES	9	1	96	8	18970	4	5	3	VERDE	16	3	1	5299	1598	2119	2120						4	1	1	3	1	3	1	1	1	98	98	1	98	1	98	1	98	2	1	98	98	5	4	1	1
164	SAN JERONIMO	5656	EL CEDRAL	17	2	A	3	18971	1	96	4									7	500	2500	8500	9000	4	1	1	1	1	1	1	1	1	98	98	1	98	1	98	1	98	1	98	98	98	8	4	1	1
1112	SOPETRAN	5761	MONTEGRANDE	63	2	B	1	18965	1	96	8									5		1500	1500	6000	4	1	1	1	1	3	1	1	1	98	98	1	98	1	98	1	98	1	98	98	98	3	4	1	1
126	SAN JERONIMO	5656	BUENOS AIRES PARTE ALTA	10	1	96	12	18970	1	3	1	ROJO	10	1	1300	3900	7800	1560	2860						1	3	3	3	4	1	4	4	1	98	98	1	98	1	98	1	98	1	98	98	98	5	1	3	1
201	SAN JERONIMO	5656	ALTO COLORADO	3	2	A	6	18972	4	96	1									10	2800	200	1600	4400	4	1	1	1	1	1	1	1	1	98	98	1	98	3	1	1	98	1	98	98	98	4	1	1	1
154	SAN JERONIMO	5656	ALTO COLORADO	3	1	96	14	18970	2	2	4	AZUL	15	4	1000	3450	6900	1380	2380						4	1	1	1	1	4	1	1	1	98	98	1	98	3	99	1	98	1	98	98	98	2	4	1	1
115	SAN JERONIMO	5656	EL CEDRAL	17	1	96	4	18969	2	2	5	AZUL	7	5	1000	4100	8200	1640	2640						1	1	1	1	1	4	3	3	1	96	96	1	96	0	96	1	96	0	96	96	96	3	1	3	2
1048	SAN JERONIMO	5656	BUENOS AIRES	9	2	B	4	18971	5	96	4									10		1000	3000	3000	1	1	1	3	1	1	3	1	1	98	98	1	98	1	98	1	98	1	98	98	98	4	4	1	1
1039	SAN JERONIMO	5656	BUENOS AIRES PARTE ALTA	10	2	B	6	18971	7	96	5									2		2650	1500	9450	1	4	1	1	1	4	4	4	1	98	98	1	98	1	98	1	98	1	98	98	98	1	1	4	4
120	SAN JERONIMO	5656	BUENOS AIRES	9	1	96	15	18969	5	5	5	VERDE	8	5	1000	3550	7100	1420	2420						4	1	1	1	1	2	1	1	1	98	98	1	98	1	98	1	98	1	98	98	98	3	4	1	1
477	SOPETRAN	5761	GUAYABAL-LOS POMOS	30	1	96	11	18962	7	5	2	VERDE	32	2	1000	4970	9940	1988	2988						4	1	1	1	2	4	4	4	1	98	98	1	98	1	98	1	98	1	98	98	98	3	4	1	1
1088	SOPETRAN	5761	GUAYABAL-ROJAS	36	2	B	5	18964	3	96	4									5		750	300	4950	1	1	1	1	1	1	1	1	1	98	98	1	98	1	98	1	98	1	98	98	98	1	4	1	1
471	SOPETRAN	5761	EL MESTIZO	62	1	96	12	18962	3	2	1	AZUL	31	1	1400	2900	5800	1160	2560						4	2	1	1	3	3	1	3	1	98	98	1	98	1	98	1	98	1	98	98	98	2	1	1	1
343	SAN JERONIMO	5656	MESTIZO	62	2	A	3	18965	1	96	3									5	2200	800	1000	3200	4	1	1	1	1	3	1	1	1	98	98	1	98	1	98	1	98	1	98	98	98	3	4	1	1
207	SAN JERONIMO	5656	EL CEDRAL	17	2	A	6	18972	4	96	7									6	2500	500	4000	6500	4	1	1	1	4	4	4	4	1	98	98	1	98	3	1	1	98	1	98	98	98	3	1	1	1
134	SAN JERONIMO	5656	ALTO COLORADO	3	1	96	3	18970	5	2	4	AZUL	11	4	0	5750	11500	2300	2300						4	1	4	1	3	3	1	1	1	96	96	1	96	0	96	1	96	0	96	96	96	3	4	3	3
1036	SAN JERONIMO	5656	ALTO COLORADO	3	2	B	1	18971	2	96	2									1		2500	10500	0	4	1	1	1	1	1	1	1	1	96	96	1	96	0	96	1	96	0	96	96	96	0
382	SOPETRAN	5761	GUAYABAL-LOS POMOS	30	2	A	3	18964	7	96	2									6	2500	500	1500	4000	4	1	1	1	1	1	1	1	1	98	99	1	98	2	1	1	98	1	98	98	98	9	4	1	1
100	SAN JERONIMO	5656	BUENOS AIRES	9	1	96	11	18969	5	5	5	VERDE	4	5	1100	2400	4800	960	2060						4	1	1	1	1	1	1	1	1	98	98	2	1	3	1	1	98	1	98	98	98	3	4	1	1
1101	SOPETRAN	5761	GUAYABAL-ROJAS	36	2	B	1	18965	4	96	7									7		2500	1000	9500	4	1	1	1	4	4	4	4	1	98	98	1	98	3	1	1	98	1	98	98	98	2	4	1	1
466	SOPETRAN	5761	EL MESTIZO	62	1	96	5	18962	3	3	1	ROJO	30	1	1000	2500	5000	1000	2000						4	1	1	1	1	1	1	1	1	96	96	1	96	0	96	1	96	0	96	96	96	5	4	1	1
321	SOPETRAN	5761	GUAYABAL-ROJAS	36	2	A	6	18965	1	96	1									2	2100	900	2000	4100	4	1	1	1	1	1	1	1	1	98	98	1	98	1	98	1	98	1	98	98	98	1	4	1	1
137	SAN JERONIMO	5656	BUENOS AIRES	9	1	96	4	18970	1	5	2	VERDE	12	2	500	5000	10000	2000	2500						4	1	1	1	1	1	1	1	1	98	98	1	98	1	98	1	98	1	98	98	98	2	4	1	1
463	SOPETRAN	5761	GUAYABAL-PALENQUE	34	1	96	1	18962	7	1	3	AMARILLO	29	3	1000	4900	9800	1960	2960						1	3	1	3	4	4	3	2	1	98	98	2	0	2	0	1	98	2	1	98	98	5	1	3	1
443	SOPETRAN	5761	GUAYABAL-ROJAS	36	1	96	15	18962	3	1	3	AMARILLO	25	3	1200	2400	4800	960	2160						1	1	1	1	3	3	1	1	1	98	98	1	98	1	98	1	98	1	98	98	98	5	4	1	1
148	SAN JERONIMO	5656	ALTO COLORADO	3	1	96	2	18970	2	3	3	ROJO	14	3	200	5000	10000	2000	2200						4	1	1	1	1	1	1	1	1	96	96	1	96	0	96	1	96	0	96	96	96	5	4	1	1
81	SAN JERONIMO	5656	EL CEDRAL	17	1	96	12	18969	4	1	1	AMARILLO	1	1	1100	3750	7500	1500	2600						4	1	1	1	1	1	1	1	1	98	98	1	98	3	1	1	96	0	96	96	96	7	4	1	1
405	SOPETRAN	5761	GUAYABAL-ROJAS	36	1	96	12	18963	4	1	5	AMARILLO	17	5	1450	3450	6900	1380	2830						4	1	1	1	1	1	1	1	1	96	96	1	96	0	96	1	96	0	96	96	96	5	4	1	1
384	SOPETRAN	5761	GUAYABAL-LOS POMOS	30	2	A	6	18964	1	96	4									10	2800	200	600	3400	2	1	1	3	1	3	1	3	1	98	98	1	98	3	1	1	98	1	98	98	98	4	1	1	1
125	SAN JERONIMO	5656	EL CEDRAL	17	1	96	6	18970	4	1	5	AMARILLO	9	5	100	5400	10800	2160	2260						4	1	1	1	1	1	1	1	1	98	98	1	98	3	1	3	1	1	98	98	98	2	4	1	1
452	SOPETRAN	5761	GUAYABAL-MALPASO	33	1	96	11	18962	3	2	2	AZUL	27	2	1000	4200	8400	1680	2680						4	1	1	1	1	3	1	1	1	98	98	1	98	1	98	1	98	1	98	98	98	1	4	1	1
417	SOPETRAN	5761	GUAYABAL-CHACHAFRUTO	21	1	96	5	18963	5	5	2	VERDE	20	2	1000	1300	2600	520	1520						4	1	1	3	1	1	3	3	1	96	96	1	96	0	96	1	96	0	96	96	96	3	4	1	1
101	SAN JERONIMO	5656	ALTO COLORADO	3	1	96	6	18969	4	1	1	AMARILLO	5	1	500	4500	9000	1800	2300						4	1	1	1	1	1	1	1	1	98	98	1	98	3	1	1	98	1	98	98	98	4	4	1	1
1089	SOPETRAN	5761	GUAYABAL-ROJAS	36	2	B	5	18964	3	96	5									8		200	600	3000	4	2	1	1	4	4	4	4	1	98	98	1	98	1	98	1	98	1	98	98	98	3	2	1	4
450	SOPETRAN	5761	GUAYABAL-LA CEJA	26	1	96	14	18962	1	3	5	ROJO	26	5	1000	2050	4100	820	1820						1	1	1	1	1	1	1	1	1	98	98	1	98	1	98	1	98	1	98	98	98	2	4	1	1
100	SAN JERONIMO	5656	BUENOS AIRES	9	1	96	9	18969	5	5	5	VERDE	4	5	1300	2400	4800	960	2260						4	1	1	1	1	1	1	1	1	98	98	2	1	3	1	1	98	1	98	98	98	3	4	1	1
96	SAN JERONIMO	5656	ALTO COLORADO	3	1	96	15	18969	5	5	1	VERDE	4	1	1300	1100	2200	4400	1740						3	3	2	1	1	3	1	3	1	98	98	1	98	2	1	1	98	1	98	98	98	5	3	1	1
84	SAN JERONIMO	5656	BUENOS AIRES PARTE ALTA	10	1	96	13	18969	7	1	4	AMARILLO	1	4	800	2350	4700	940	1740						1	2	3	1	4	4	4	4	1	98	98	1	98	1	98	1	98	1	98	98	98	0
324	SOPETRAN	5761	GUAYABAL-CHACHAFRUTO	21	2	A	6	18965	4	96	4									6	2500	500	1000	3500	1	4	1	1	4	4	4	4	1	98	98	1	98	2	1	1	98	1	98	98	98	6	1	4	1
169	SAN JERONIMO	5656	BUENOS AIRES	9	2	A	2	18971	4	96	9									9	1000	2000	1000	2000	4	1	1	1	1	1	1	1	1	98	98	1	98	3	1	1	98	1	98	98	98	3	4	1	1
474	SOPETRAN	5761	GUAYABAL-MALPASO	33	1	96	14	18962	1	2	4	AZUL	31	4	500	4200	8400	1680	2180						4	1	1	1	1	4	1	1	1	98	98	1	98	1	98	1	98	1	98	98	98	2	4	1	1
1044	SAN JERONIMO	5656	BUENOS AIRES PARTE ALTA	10	2	B	3	18971	7	96	10									3		2500	1000	9500	4	1	1	1	1	3	1	1	1	98	98	1	98	1	98	1	98	1	98	98	98	2	4	1	1
120	SAN JERONIMO	5656	BUENOS AIRES	9	1	96	1	18969	5	5	5	VERDE	8	5	1000	1600	3200	640	1640						4	1	1	1	1	2	1	1	1	98	98	1	98	1	98	1	98	1	98	98	98	3	4	1	1
147	SAN JERONIMO	5656	BUENOS AIRES	9	1	96	3	18970	1	3	2	ROJO	14	2	1200	4600	9200	1840	3040						4	1	1	1	1	1	1	1	1	98	98	1	98	1	98	1	98	1	98	98	98	3	4	1	1
131	SAN JERONIMO	5656	EL CEDRAL	17	1	96	13	18970	2	2	1	AZUL	11	1	1300	2000	4000	800	2100						3	1	1	1	1	1	1	1	1	98	98	1	98	1	98	1	98	1	98	98	98	2	4	1	1
416	SOPETRAN	5761	GUAYABAL	19	1	96	12	18963	5	5	1	VERDE	20	1	500	2050	4100	820	1320						4	1	1	1	4	1	1	1	1	98	98	1	98	1	98	1	98	1	98	98	98	1	4	1	1
382	SOPETRAN	5761	GUAYABAL-LOS POMOS	30	2	A	2	18964	7	96	2									6	2500	500	1000	3500	4	1	1	1	1	1	1	1	1	98	99	1	98	2	1	1	98	1	98	98	98	9	4	1	1
1047	SAN JERONIMO	5656	BUENOS AIRES PARTE BAJA	11	2	B	5	18910	7	96	3									8		2900	5800	5900	4	1	1	2	1	4	1	4	1	98	1	1	98	1	98	1	98	1	98	98	98	4	4	1	1
1087	SOPETRAN	5761	GUAYABAL-LA AGUADA	23	2	B	2	18964	5	96	3									6		2900	4700	7000	4	1	1	1	1	1	1	1	1	98	98	1	98	1	98	1	98	1	98	98	98	3	4	1	1
221	SAN JERONIMO	5656	EL CEDRAL	17	2	A	3	18972	2	96	1									3	1000	2000	1800	2800	4	1	1	1	1	3	1	1	1	96	96	1	96	0	96	1	96	0	96	96	96	7	2	1	1
107	SAN JERONIMO	5656	EL CEDRAL	17	1	96	1	18969	1	3	2	ROJO	6	2	1000	3900	7800	1560	2560						2	1	1	1	3	3	3	3	1	98	98	1	98	1	98	1	98	1	98	98	98	6	4	1	1
102	SAN JERONIMO	5656	LA CLARITA	43	1	96	7	18969	1	1	2	AMARILLO	5	2	500	4900	9800	1960	2460						4	1	1	1	1	1	1	1	1	98	98	1	98	1	98	1	98	1	98	98	98	6	4	1	1
1077	SOPETRAN	5761	GUAYABAL-LOS POMOS	30	2	B	4	18964	5	96	3									9		2000	1000	8000	4	1	1	1	1	1	1	1	1	98	98	1	98	1	98	1	98	1	98	98	98	2	4	1	1
326	SOPETRAN	5761	GUAYABAL-CHACHAFRUTO	21	2	A	5	18965	7	96	6									1	2500	500	500	3000	4	1	1	1	1	1	1	1	1	98	98	1	98	3	1	1	98	1	98	98	98	5	4	1	1
88	SAN JERONIMO	5656	ALTO COLORADO	3	1	96	11	18969	1	3	3	ROJO	2	3	1000	3250	6500	1300	2300						4	1	1	1	3	3	1	1	1	98	98	1	98	1	98	1	98	1	98	98	98	1	4	1	1
423	SOPETRAN	5761	GUAYABAL-LA PENA	35	1	96	15	18963	4	1	3	AMARILLO	21	3	500	2750	5500	1100	1600						1	1	1	2	4	4	1	1	1	96	96	1	96	0	96	1	96	0	96	96	96	4	2	1	1
187	SAN JERONIMO	5656	ALTO COLORADO	3	2	A	4	18971	2	96	7									7	0	3000	3000	3000	3	1	1	1	1	4	1	3	1	96	96	1	96	0	96	1	96	0	96	96	96	3	1	1	1
127	SAN JERONIMO	5656	ALTO COLORADO	3	1	96	2	18970	7	3	2	ROJO	10	2	500	4100	8200	1640	2140						4	3	1	1	1	1	1	1	1	98	98	3	1	2	1	1	98	1	98	98	98	1	4	3	1
446	SOPETRAN	5761	GUAYABAL-LA CEJA	26	1	96	11	18962	1	3	1	ROJO	26	1	1200	2000	4000	800	2000						4	1	1	1	4	4	4	4	1	98	98	1	98	1	98	1	98	1	98	98	98	4	4	1	1
1062	SAN JERONIMO	5656	BUENOS AIRES	9	2	B	5	18972	5	96	8									2		100	300	3000	2	3	3	1	1	3	1	3	1	96	96	1	96	0	96	1	96	0	96	96	96	3	1	3	1
442	SOPETRAN	5761	GUAYABAL-MALPASO	33	1	96	9	18962	6	1	2	AMARILLO	25	2	200	4600	9200	1840	2040						4	1	1	1	1	4	1	1	1	96	96	1	96	0	96	1	96	0	96	96	96	7	1	1	1
150	SAN JERONIMO	5656	BUENOS AIRES PARTE ALTA	10	1	96	15	18970	1	3	5	ROJO	14	5	1000	4100	8200	1640	2640						4	1	1	3	1	1	1	1	1	98	98	1	98	1	98	1	98	1	98	98	98	3	4	1	1
1072	SAN JERONIMO	5656	EL CEDRAL	17	2	B	2	18972	5	96	8									9		1500	1500	6000	4	1	1	1	1	1	1	1	1	98	98	1	98	1	98	1	98	1	98	98	98	4	4	1	1
424	SOPETRAN	5761	GUAYABAL-CHACHAFRUTO	21	1	96	15	18963	3	1	4	AMARILLO	21	4	1400	2750	5500	1100	2500						4	1	1	3	1	1	1	1	1	98	98	1	98	1	98	1	98	1	98	98	98	4	2	1	2
130	SAN JERONIMO	5656	BUENOS AIRES PARTE ALTA	10	1	96	2	18970	4	3	5	ROJO	10	5	400	4100	8200	1640	2040						4	1	1	1	1	1	1	1	1	96	96	1	96	0	96	1	96	0	96	96	96	1	4	1	1
361	SOPETRAN	5761	GUAYABAL-ROJAS	36	2	A	2	18964	1	96	1									5	1500	1500	1000	2500	1	1	1	1	1	1	1	1	1	98	98	1	98	1	98	1	98	1	98	98	98	2	4	1	1
433	SOPETRAN	5761	GUAYABAL-ROJAS	36	1	96	7	18963	5	2	3	AZUL	23	3	1000	1600	3200	640	1640						4	1	1	1	1	1	1	1	1	98	98	1	98	1	98	1	98	1	98	98	98	2	4	1	1
89	SAN JERONIMO	5656	LA CLARITA	43	1	96	12	18969	4	3	4	ROJO	2	4	1100	2250	4500	900	2000						1	4	1	1	1	1	1	1	1	96	96	1	96	0	96	1	96	0	96	96	96	3	4	1	1
437	SOPETRAN	5761	EL MESTIZO	62	1	96	15	18963	1	5	2	VERDE	24	2	1200	1800	3600	720	1920						1	1	1	1	1	1	1	1	1	98	98	1	98	1	98	1	98	1	98	98	98	3	4	1	1
140	SAN JERONIMO	5656	EL CEDRAL	17	1	96	11	18970	1	5	5	VERDE	12	5	0	4170	8340	1668	1668						1	1	1	1	1	1	1	1	1	98	98	1	98	1	98	1	98	1	98	98	98	10	1	1	1
157	SAN JERONIMO	5656	ALTO COLORADO	3	1	96	7	18970	5	5	2	VERDE	16	2	300	3705	7410	1482	1782						4	1	1	1	1	1	1	1	1	96	96	1	96	0	96	1	96	0	96	96	96	1	4	1	1
420	SOPETRAN	5761	GUAYABAL-LA BRUNERA	20	1	96	13	18963	5	5	5	VERDE	20	5	1300	1950	3900	780	2080						4	1	1	1	1	1	1	1	1	96	96	1	96	0	96	1	96	0	96	96	96	0
446	SOPETRAN	5761	GUAYABAL-LA CEJA	26	1	96	8	18962	1	3	1	ROJO	26	1	500	3800	7600	1520	2020						4	1	1	1	4	4	4	4	1	98	98	1	98	1	98	1	98	1	98	98	98	4	4	1	1
166	SAN JERONIMO	5656	EL CEDRAL	17	2	A	6	18971	1	96	6									3	1200	1800	5000	6200	4	1	1	1	1	3	1	1	1	98	98	1	98	3	1	1	98	1	98	98	98	2	1	1	1
347	SOPETRAN	5761	GUAYABAL-ROJAS	36	2	A	1	18965	7	96	7									7	500	2500	1000	1500	1	1	1	1	3	4	3	4	1	98	98	1	98	1	98	1	98	1	98	98	98	1	4	1	1
130	SAN JERONIMO	5656	BUENOS AIRES PARTE ALTA	10	1	96	3	18970	4	3	5	ROJO	10	5	300	3900	7800	1560	1860						4	1	1	1	1	1	1	1	1	96	96	1	96	0	96	1	96	0	96	96	96	1	4	1	1
1086	SOPETRAN	5761	GUAYABAL-LOS POMOS	30	2	B	4	18964	5	96	2									9		500	2000	2500	4	1	1	1	1	1	1	1	1	96	96	1	96	0	96	1	96	0	96	96	96	4	4	1	1
459	SOPETRAN	5761	GUAYABAL-ROJAS	36	1	96	5	18952	5	5	4	VERDE	28	4	1400	2300	4600	920	2320						4	1	1	1	1	1	1	1	1	96	96	1	96	0	96	1	96	0	96	96	96	6	4	1	1
152	SAN JERONIMO	5656	ALTO COLORADO	3	1	96	13	18970	2	2	2	AZUL	15	2	500	4450	8500	1700	2200						4	1	1	1	1	1	3	2	1	96	96	1	96	0	96	1	96	0	96	96	96	3	4	1	1
96	SAN JERONIMO	5656	ALTO COLORADO	3	1	96	8	18969	5	5	1	VERDE	4	1	1200	2500	5000	1000	2200						3	3	2	1	1	3	1	3	1	98	98	1	98	2	1	1	98	1	98	98	98	5	3	1	1
110	SAN JERONIMO	5656	EL CEDRAL	17	1	96	10	18969	1	3	5	ROJO	6	5	0	4900	9800	1960	1960						4	1	1	1	1	1	1	1	1	98	98	1	98	1	98	1	98	1	98	98	98	10	4	1	1
1112	SOPETRAN	5761	MONTEGRANDE	63	2	B	2	18965	1	96	8									5		2000	2000	7000	4	1	1	1	1	3	1	1	1	98	98	1	98	1	98	1	98	1	98	98	98	3	4	1	1
458	SOPETRAN	5761	GUAYABAL-ROJAS	36	1	96	2	18962	5	5	3	VERDE	28	3	600	3100	6200	1240	1840						4	1	1	1	1	1	1	1	1	98	98	1	98	1	98	1	98	1	98	98	98	5	4	1	1
410	SOPETRAN	5761	GUAYABAL	19	1	96	4	18963	1	3	5	ROJO	18	5	500	2900	5800	1160	1660						1	1	1	1	4	4	4	4	1	98	98	1	98	1	98	1	98	1	98	98	98	4	1	1	1
434	SOPETRAN	5761	GUAYABAL-LOS POMOS	30	1	96	15	18963	3	2	4	AZUL	23	4	1300	1600	3200	640	1940						1	1	1	1	4	4	4	4	1	98	98	1	98	1	98	1	98	1	98	98	98	2	1	1	1
447	SOPETRAN	5761	GUAYABAL-LAS CRUCES	28	1	96	12	18962	7	3	2	ROJO	26	2	1400	2400	4800	960	2360						4	1	1	1	1	1	1	1	1	98	98	1	98	1	98	1	98	1	98	98	98	3	4	1	1
1110	SOPETRAN	5761	GUAYABAL-ROJAS	36	2	B	5	18965	5	96	6									9		2500	1500	9000	2	3	2	3	3	3	3	3	1	98	98	1	98	2	1	1	98	1	98	98	98	3	1	3	1
95	SAN JERONIMO	5656	BUENOS AIRES PARTE ALTA	10	1	96	7	18969	2	2	5	AZUL	3	5	1000	4250	8500	1700	2700						4	1	1	1	1	1	1	1	1	98	98	1	98	1	98	1	98	1	98	98	98	2	3	1	1
366	SOPETRAN	5761	GUAYABAL-ROJAS	36	2	A	6	18963	7	96	6									6	2000	1000	100	2100	1	1	1	1	4	4	4	4	1	98	0	1	98	2	1	1	98	1	98	98	98	2	4	1	1
470	SOPETRAN	5761	GUAYABAL-ROJAS	36	1	96	4	18962	7	3	5	ROJO	30	5	1000	3000	6000	1200	2200						2	1	1	1	3	4	3	3	1	98	98	1	98	1	98	1	98	1	98	98	98	3	1	1	1
439	SOPETRAN	5761	GUAYABAL-LOS POMOS	30	1	96	14	18963	5	5	4	VERDE	24	4	20	2680	5360	1072	1092						4	1	1	1	1	1	1	1	1	96	96	1	96	0	96	1	96	0	96	96	96	1	4	1	1
153	SAN JERONIMO	5656	BUENOS AIRES PARTE ALTA	10	1	96	10	18970	2	2	3	AZUL	15	3	1400	2140	4280	856	2256						4	1	1	1	1	1	1	1	1	98	98	1	98	1	98	1	98	1	98	98	98	2	1	3	3
412	SOPETRAN	5761	GUAYABAL-ROJAS	36	1	96	4	18963	3	2	2	AZUL	19	2	1500	600	1200	240	1740						4	1	1	3	1	3	1	1	1	96	96	1	98	1	98	1	98	1	98	98	98	1	4	3	3
228	SAN JERONIMO	5656	BUENOS AIRES PARTE BAJA	11	2	A	1	18972	2	96	8									9	0	3000	2000	2000	1	3	1	1	3	4	3	3	1	98	98	1	98	1	98	1	98	1	98	98	98	2	1	2	1
457	SOPETRAN	5761	EL MESTIZO	62	1	96	10	18962	3	5	2	VERDE	28	2	1000	3250	6500	1300	2300						1	1	1	3	1	1	1	1	1	98	98	1	98	1	98	1	98	1	98	98	98	2	1	1	1
83	SAN JERONIMO	5656	ALTO COLORADO	3	1	96	2	18969	4	1	3	AMARILLO	1	3	900	4200	8400	1680	2580						4	1	1	1	4	4	4	4	1	98	98	1	98	3	1	1	96	0	96	96	96	5	3	1	1
459	SOPETRAN	5761	GUAYABAL-ROJAS	36	1	96	11	18952	5	5	4	VERDE	28	4	1400	2350	4700	940	2340						4	1	1	1	1	1	1	1	1	96	96	1	96	0	96	1	96	0	96	96	96	6	4	1	1
124	SAN JERONIMO	5656	ALTO COLORADO	3	1	96	15	18970	4	1	4	AMARILLO	9	4	200	5900	11800	2360	2560						4	1	1	1	1	1	1	1	1	98	98	1	98	3	1	1	98	1	98	98	98	3	4	1	1
435	SOPETRAN	5761	GUAYABAL-LOS POMOS	30	1	96	3	18963	7	2	5	AZUL	23	5	1000	1700	3400	680	1680						3	1	1	1	1	2	1	1	1	98	1	1	98	2	1	1	98	1	98	98	98	1	4	1	1
90	SAN JERONIMO	5656	BUENOS AIRES	9	1	96	12	18969	1	3	5	ROJO	2	5	1200	2250	4500	900	2100						3	3	4	4	3	3	4	4	1	98	98	1	98	1	98	1	98	1	98	98	98	4	1	4	4
437	SOPETRAN	5761	EL MESTIZO	62	1	96	9	18963	1	5	2	VERDE	24	2	1200	2100	4200	840	2040						1	1	1	1	1	1	1	1	1	98	98	1	98	1	98	1	98	1	98	98	98	3	4	1	1
428	SOPETRAN	5761	GUAYABAL-CHIVIGUACO	22	1	96	6	18963	3	3	3	ROJO	22	3	900	2950	5900	1180	2080						2	4	4	1	1	4	2	4	1	96	96	1	96	0	96	1	96	0	96	96	96	9	2	3	1
404	SOPETRAN	5761	EL MESTIZO	62	1	96	12	18963	4	1	4	AMARILLO	17	4	200	3450	6900	1380	1580						4	1	1	1	1	1	1	1	1	98	98	1	98	3	1	3	1	1	98	98	98	2	4	1	1
421	SOPETRAN	5761	GUAYABAL-ROJAS	36	1	96	1	18963	1	1	1	AMARILLO	21	1	500	2300	5400	1080	1580						1	1	1	1	1	4	1	1	1	98	98	1	98	1	98	1	98	1	98	98	98	1	4	1	1
186	SAN JERONIMO	5656	BUENOS AIRES PARTE BAJA	11	2	A	3	18971	1	96	6									10	1500	1500	1000	2500	4	1	1	1	1	3	1	4	1	98	98	1	98	1	98	1	98	1	98	98	98	3	1	1	1
467	SOPETRAN	5761	GUAYABAL-ROJAS	36	1	96	12	18962	7	3	2	ROJO	30	2	1300	2000	4000	800	2100						4	1	1	1	1	1	1	1	1	98	98	1	98	1	98	1	98	1	98	98	98	3	4	1	1
476	SOPETRAN	5761	GUAYABAL-LLANO	29	1	96	15	18962	5	5	1	VERDE	32	1	500	4950	9900	1980	2480						4	1	1	1	1	3	1	1	1	98	98	1	98	1	98	1	98	1	98	98	98	3	4	1	1
440	SOPETRAN	5761	GUAYABAL-ROJAS	36	1	96	6	18963	5	5	5	VERDE	24	5	0	3975	7950	1590	1590						2	3	1	3	1	1	1	1	1	98	98	1	98	1	98	1	98	1	98	98	98	0
112	SAN JERONIMO	5656	BUENOS AIRES	9	1	96	14	18969	7	2	2	AZUL	7	2	900	4000	8000	1600	2500						4	1	1	1	1	3	1	3	1	98	98	1	98	1	98	1	98	1	98	98	98	6	4	1	1
472	SOPETRAN	5761	GUAYABAL-LA AGUADA	23	1	96	13	18962	3	2	2	AZUL	31	2	1000	3500	7000	1400	2400						4	1	1	1	2	1	1	1	1	98	98	1	98	1	98	1	98	1	98	98	98	1	4	1	1
434	SOPETRAN	5761	GUAYABAL-LOS POMOS	30	1	96	4	18963	3	2	4	AZUL	23	4	1000	1800	3600	720	1720						1	1	1	1	4	4	4	4	1	98	98	1	98	1	98	1	98	1	98	98	98	2	1	1	1
206	SAN JERONIMO	5656	EL CEDRAL	17	2	A	6	18972	1	96	6									1	1000	2000	500	1500	4	1	1	1	1	3	1	1	1	98	98	1	98	1	98	1	98	1	98	98	98	3	4	1	1
135	SAN JERONIMO	5656	BUENOS AIRES PARTE BAJA	11	1	96	10	18970	2	2	5	AZUL	11	5	1200	2000	4000	800	2000						4	1	1	1	1	1	1	1	1	98	98	1	98	1	98	1	98	1	98	98	98	0
115	SAN JERONIMO	5656	EL CEDRAL	17	1	96	15	18969	2	2	5	AZUL	7	5	700	3900	7800	1560	2260						1	1	1	1	1	4	3	3	1	96	96	1	96	0	96	1	96	0	96	96	96	3	1	3	2
341	SOPETRAN	5761	GUAYABAL-ROJAS	36	2	A	1	18965	4	96	1									9	2850	150	1000	3850	1	1	1	1	1	1	1	1	1	98	98	1	98	3	1	1	98	1	98	98	98	3	4	1	1
439	SOPETRAN	5761	GUAYABAL-LOS POMOS	30	1	96	15	18963	5	5	4	VERDE	24	4	20	2830	5660	1132	1152						4	1	1	1	1	1	1	1	1	96	96	1	96	0	96	1	96	0	96	96	96	1	4	1	1
461	SOPETRAN	5761	GUAYABAL-ROJAS	36	1	96	10	18982	4	1	1	AMARILLO	29	1	300	3800	7600	1520	1820						1	1	1	1	1	1	1	1	1	98	98	1	98	2	99	1	98	1	98	98	98	3	1	3	4
1035	SAN JERONIMO	5656	BUENOS AIRES	9	2	B	5	18971	5	96	1									8		3000	3000	9000	3	1	1	1	1	3	1	1	1	98	98	1	98	1	98	1	98	1	98	98	98	0
157	SAN JERONIMO	5656	ALTO COLORADO	3	1	96	5	18970	5	5	2	VERDE	16	2	200	4598	9196	1839	2039						4	1	1	1	1	1	1	1	1	96	96	1	96	0	96	1	96	0	96	96	96	1	4	1	1
448	SOPETRAN	5761	GUAYABAL-LOS POMOS	30	1	96	10	18962	7	3	3	ROJO	26	3	1200	3400	6800	1360	1560						4	1	1	1	1	1	1	1	1	98	98	1	98	1	98	1	98	1	98	98	98	2	4	1	1
129	SAN JERONIMO	5656	BUENOS AIRES PARTE ALTA	10	1	96	6	18970	1	3	4	ROJO	10	4	200	3480	6960	1392	1592						1	1	1	4	1	4	1	1	1	98	98	1	98	1	98	1	98	1	98	98	98	3	1	1	1
461	SOPETRAN	5761	GUAYABAL-ROJAS	36	1	96	15	18982	4	1	1	AMARILLO	29	1	1000	2700	5400	1080	2080						1	1	1	1	1	1	1	1	1	98	98	1	98	2	99	1	98	1	98	98	98	3	1	3	4
384	SOPETRAN	5761	GUAYABAL-LOS POMOS	30	2	A	3	18964	1	96	4									1	2600	400	2000	4600	2	1	1	3	1	3	1	3	1	98	98	1	98	3	1	1	98	1	98	98	98	4	1	1	1
1043	SAN JERONIMO	5656	LA CLARITA	43	2	B	3	18971	5	96	9									9		1500	500	7000	3	3	1	2	1	1	1	1	1	98	98	1	98	1	98	3	1	1	98	98	98	2	1	4	3
125	SAN JERONIMO	5656	EL CEDRAL	17	1	96	8	18970	4	1	5	AMARILLO	9	5	300	4900	9800	1960	2260						4	1	1	1	1	1	1	1	1	98	98	1	98	3	1	3	1	1	98	98	98	2	4	1	1
119	SAN JERONIMO	5656	EL CEDRAL	17	1	96	14	18969	5	5	4	VERDE	8	4	300	4300	8600	1720	2020						4	1	1	1	1	1	1	1	1	98	98	1	98	1	98	1	98	1	98	98	98	4	4	1	1
479	SOPETRAN	5761	GUAYABAL-LOS POMOS	30	1	96	5	18972	5	5	4	VERDE	32	4	100	4900	9800	1960	2060						4	1	1	1	1	2	1	2	1	98	98	1	98	2	1	1	98	1	98	98	98	1	4	1	1
132	SAN JERONIMO	5656	BUENOS AIRES	9	1	96	12	18970	7	2	2	AZUL	11	2	700	3300	6600	1320	2020						4	1	1	1	1	3	1	4	1	98	98	3	1	1	1	1	98	1	98	98	98	4	1	1	1
154	SAN JERONIMO	5656	ALTO COLORADO	3	1	96	11	18970	2	2	4	AZUL	15	4	1000	4100	8200	1640	2640						4	1	1	1	1	4	1	1	1	98	98	1	98	3	99	1	98	1	98	98	98	2	4	1	1
143	SAN JERONIMO	5656	EL CEDRAL	17	1	96	15	18970	4	1	3	AMARILLO	13	3	300	5400	10800	2160	2460						3	1	1	1	1	3	1	1	1	98	98	1	98	3	1	3	1	3	1	98	98	3	1	1	1
409	SOPETRAN	5761	GUAYABAL-LA AGUADA	23	1	96	7	18963	7	3	4	ROJO	18	4	1200	3700	7400	1480	2680						2	3	1	1	3	1	1	1	1	98	98	1	98	1	98	1	98	1	98	98	98	3	1	1	1
114	SAN JERONIMO	5656	EL CEDRAL	17	1	96	10	18969	4	2	4	AZUL	7	4	1100	3900	7800	1560	2660						4	1	1	1	1	1	1	1	1	98	98	1	98	3	1	1	98	1	98	98	98	2	4	1	1
1088	SOPETRAN	5761	GUAYABAL-ROJAS	36	2	B	6	18964	3	96	4									5		200	500	3100	1	1	1	1	1	1	1	1	1	98	98	1	98	1	98	1	98	1	98	98	98	1	4	1	1
204	SAN JERONIMO	5656	ALTO COLORADO	3	2	A	3	18972	4	96	4									9	1800	1200	2000	3800	4	1	1	1	1	1	1	1	1	98	98	1	98	2	1	3	1	1	98	98	98	3	3	1	1
107	SAN JERONIMO	5656	EL CEDRAL	17	1	96	2	18969	1	3	2	ROJO	6	2	1000	4800	9600	1920	2920						2	1	1	1	3	3	3	3	1	98	98	1	98	1	98	1	98	1	98	98	98	6	4	1	1
95	SAN JERONIMO	5656	BUENOS AIRES PARTE ALTA	10	1	96	11	18969	2	2	5	AZUL	3	5	900	4150	8300	1660	2560						4	1	1	1	1	1	1	1	1	98	98	1	98	1	98	1	98	1	98	98	98	2	3	1	1
144	SAN JERONIMO	5656	ALTO COLORADO	3	1	96	12	18970	4	1	4	AMARILLO	13	4	1500	4900	9800	1960	3460						1	1	1	1	1	1	1	1	1	98	98	1	98	3	1	1	98	1	98	98	98	3	1	1	1
406	SOPETRAN	5761	GUAYABAL-ROJAS	36	1	96	3	18963	1	3	1	ROJO	18	1	500	3600	7200	1440	1940						1	1	1	1	1	1	1	1	1	98	98	1	98	1	98	1	98	1	98	98	98	0
460	SOPETRAN	5761	GUAYABAL-ROJAS	36	1	96	4	18962	5	5	5	VERDE	28	5	1300	3600	7200	1440	2740						4	1	1	1	1	1	1	1	1	98	98	1	98	1	98	1	98	1	98	98	98	2	4	1	1
129	SAN JERONIMO	5656	BUENOS AIRES PARTE ALTA	10	1	96	12	18970	1	3	4	ROJO	10	4	200	3900	7800	1560	1760						1	1	1	4	1	4	1	1	1	98	98	1	98	1	98	1	98	1	98	98	98	3	1	1	1
166	SAN JERONIMO	5656	EL CEDRAL	17	2	A	3	18971	1	96	6									4	1100	1900	6500	7600	4	1	1	1	1	3	1	1	1	98	98	1	98	3	1	1	98	1	98	98	98	2	1	1	1
444	SOPETRAN	5761	GUAYABAL-LOS POMOS	30	1	96	5	18962	4	1	4	AMARILLO	25	4	200	5800	11600	2320	2520						4	1	1	1	1	4	1	1	1	98	98	1	98	3	98	1	98	1	98	98	98	4	4	1	1
465	SOPETRAN	5761	GUAYABAL-ROJAS	36	1	96	5	18962	3	1	5	AMARILLO	29	5	500	4350	8700	1740	2240						4	1	1	1	1	1	1	1	1	98	98	1	98	1	98	1	98	1	98	98	98	3	4	1	1
119	SAN JERONIMO	5656	EL CEDRAL	17	1	96	6	18969	5	5	4	VERDE	8	4	1400	1800	3600	720	2120						4	1	1	1	1	1	1	1	1	98	98	1	98	1	98	1	98	1	98	98	98	4	4	1	1
165	SAN JERONIMO	5656	EL CEDRAL	17	2	A	6	18971	4	96	5									10	500	2500	10000	10500	3	1	4	1	3	4	4	4	1	96	96	1	96	0	96	1	96	0	96	96	96	3	4	1	1
111	SAN JERONIMO	5656	BUENOS AIRES PARTE ALTA	10	1	96	6	18969	2	2	1	AZUL	7	1	800	4200	8400	1680	2480						1	1	1	1	1	1	1	1	1	96	96	1	96	0	96	1	96	0	96	96	96	6	1	1	1
86	SAN JERONIMO	5656	EL CEDRAL	17	1	96	5	18969	1	3	1	ROJO	2	1	800	2900	5800	1160	1960						1	1	1	2	3	4	1	3	1	98	98	1	98	1	98	1	98	1	98	98	98	5	1	3	1
478	SOPETRAN	5761	GUAYABAL-LAS CRUCES	28	1	96	6	18962	5	5	3	VERDE	32	3	500	4800	9600	1920	2420						4	1	1	1	1	1	1	1	1	98	98	1	98	3	1	1	98	1	98	98	98	2	4	1	1
230	SAN JERONIMO	5656	EL CEDRAL	17	2	A	1	18972	4	96	10									6	0	3000	11000	11000	4	1	1	1	1	1	1	1	1	98	98	1	98	3	1	3	1	1	98	98	98	2	4	1	1
324	SOPETRAN	5761	GUAYABAL-CHACHAFRUTO	21	2	A	2	18965	4	96	4									7	2700	300	1000	3700	1	4	1	1	4	4	4	4	1	98	98	1	98	2	1	1	98	1	98	98	98	6	1	4	1
92	SAN JERONIMO	5656	BUENOS AIRES PARTE ALTA	10	1	96	15	18969	2	2	2	AZUL	3	2	750	5150	10300	2060	2810						4	1	1	1	1	1	1	1	1	98	98	1	98	1	98	1	98	1	98	98	98	13	4	1	1
418	SOPETRAN	5761	GUAYABAL	37	1	96	8	18963	5	5	3	VERDE	20	3	1400	2800	5600	1120	2520						4	1	1	1	1	1	1	1	1	98	98	1	98	1	98	1	98	1	98	98	98	5	4	1	1
85	SAN JERONIMO	5656	ALTO COLORADO	3	1	96	13	18969	7	1	5	AMARILLO	1	5	700	2350	4700	940	1640						4	1	1	1	1	1	1	1	1	98	98	1	98	1	98	1	98	1	98	98	98	2	4	1	1
1092	SOPETRAN	5761	GUAYABAL-LA AGUADA	23	2	B	2	18964	5	96	8									1		1000	2000	4000	2	1	1	1	1	1	1	1	1	98	98	1	98	1	98	1	98	1	98	98	98	2	3	1	1
1053	SAN JERONIMO	5656	EL CEDRAL	17	2	B	1	18971	5	96	9									3		2500	5000	5500	4	1	1	1	1	1	1	1	1	98	98	1	98	1	98	1	98	1	98	98	98	0
156	SAN JERONIMO	5656	BUENOS AIRES	9	1	96	7	18970	5	5	1	VERDE	16	1	300	3705	7410	1482	1782						4	1	1	1	1	1	1	1	1	96	96	1	96	0	96	1	96	0	96	96	96	3	4	1	1
475	SOPETRAN	5761	GUAYABAL-LA AGUADA	23	1	96	2	18962	3	2	5	AZUL	31	5	1400	2600	5200	1040	2440						3	1	1	2	1	2	1	1	1	96	96	1	96	0	96	1	96	0	96	96	96	1	4	1	1
1104	SOPETRAN	5761	GUAYABAL-LOS POMOS	30	2	B	1	18965	3	96	10									5		500	300	4200	1	1	1	1	1	1	1	1	1	98	98	1	98	1	98	1	98	1	98	98	98	4	4	1	1
466	SOPETRAN	5761	EL MESTIZO	62	1	96	12	18962	3	3	1	ROJO	30	1	1000	2000	4000	800	1800						4	1	1	1	1	1	1	1	1	96	96	1	96	0	96	1	96	0	96	96	96	5	4	1	1
1066	SAN JERONIMO	5656	EL CEDRAL	17	2	B	6	18972	2	96	2									1		3000	2500	9500	4	1	1	1	1	3	3	3	1	98	98	1	98	3	1	1	98	1	98	98	98	3	3	1	1
224	SAN JERONIMO	5656	LA CLARITA	43	2	A	6	18972	1	96	4									6	2500	500	4000	6500	2	1	1	1	1	4	1	4	1	98	98	1	98	1	98	1	98	1	98	98	98	2	1	1	1
5	SAN JERONIMO	5656	EL CEDRAL	17	3	A	1	18973	4	96	11									6	40000	20000		40000	1	3	1	1	1	4	1	1	1	98	98	1	98	2	1	1	98	1	98	98	98	5	1	3	4
441	SOPETRAN	5761	GUAYABAL-ROJAS	36	1	96	2	18968	3	1	1	AMARILLO	25	1	300	4700	9400	1880	2180						1	2	1	3	1	2	1	1	1	98	98	1	98	2	1	1	96	0	96	96	96	1	1	2	1
471	SOPETRAN	5761	EL MESTIZO	62	1	96	14	18962	3	2	1	AZUL	31	1	500	4200	8400	1680	2180						4	2	1	1	3	3	1	3	1	98	98	1	98	1	98	1	98	1	98	98	98	2	1	1	1
430	SOPETRAN	5761	GUAYABAL-ROJAS	36	1	96	12	18963	1	3	5	ROJO	22	5	10	2240	4480	896	2386						3	3	1	1	3	3	2	2	1	98	98	1	98	3	1	1	98	1	98	98	98	6	3	3	1
81	SAN JERONIMO	5656	EL CEDRAL	17	1	96	3	18969	4	1	1	AMARILLO	1	1	1300	3450	6900	1380	2680						4	1	1	1	1	1	1	1	1	98	98	1	98	3	1	1	96	0	96	96	96	7	4	1	1
131	SAN JERONIMO	5656	EL CEDRAL	17	1	96	10	18970	2	2	1	AZUL	11	1	1400	2000	4000	800	2300						3	1	1	1	1	1	1	1	1	98	98	1	98	1	98	1	98	1	98	98	98	2	4	1	1
94	SAN JERONIMO	5656	LA CLARITA	43	1	96	4	18939	2	2	4	AZUL	3	4	500	4650	9300	1860	2360						4	1	1	1	1	1	1	1	1	96	96	1	96	0	96	1	96	0	96	96	96	4	4	1	1
120	SAN JERONIMO	5656	BUENOS AIRES	9	1	96	12	18969	5	5	5	VERDE	8	5	1000	1700	3400	680	1680						4	1	1	1	1	2	1	1	1	98	98	1	98	1	98	1	98	1	98	98	98	3	4	1	1
410	SOPETRAN	5761	GUAYABAL	19	1	96	1	18963	1	3	5	ROJO	18	5	300	4100	8200	1640	1940						1	1	1	1	4	4	4	4	1	98	98	1	98	1	98	1	98	1	98	98	98	4	1	1	1
132	SAN JERONIMO	5656	BUENOS AIRES	9	1	96	3	18970	7	2	2	AZUL	11	2	200	5750	11500	2300	2500						4	1	1	1	1	3	1	4	1	98	98	3	1	1	1	1	98	1	98	98	98	4	1	1	1
101	SAN JERONIMO	5656	ALTO COLORADO	3	1	96	9	18969	4	1	1	AMARILLO	5	1	400	4300	8600	1720	2120						4	1	1	1	1	1	1	1	1	98	98	1	98	3	1	1	98	1	98	98	98	4	4	1	1
185	SAN JERONIMO	5656	ALTO COLORADO	3	2	A	4	18971	2	96	5									2	2200	800	2000	4200	4	1	1	1	1	3	1	1	1	96	96	1	96	0	96	1	96	0	96	96	96	2	4	1	1
1095	SOPETRAN	5761	GUAYABAL-ROJAS	36	2	B	6	18965	5	96	1									1		200	300	3300	4	1	1	1	1	1	1	1	1	96	96	1	96	0	96	1	96	0	96	96	96	2	4	1	1
1104	SOPETRAN	5761	GUAYABAL-LOS POMOS	30	2	B	3	18965	3	96	10									5		500	200	4300	1	1	1	1	1	1	1	1	1	98	98	1	98	1	98	1	98	1	98	98	98	4	4	1	1
470	SOPETRAN	5761	GUAYABAL-ROJAS	36	1	96	5	18962	7	3	5	ROJO	30	5	1000	2500	5000	1000	2000						2	1	1	1	3	4	3	3	1	98	98	1	98	1	98	1	98	1	98	98	98	3	1	1	1
470	SOPETRAN	5761	GUAYABAL-ROJAS	36	1	96	15	18962	7	3	5	ROJO	30	5	1000	2500	5000	1000	2000						2	1	1	1	3	4	3	3	1	98	98	1	98	1	98	1	98	1	98	98	98	3	1	1	1
418	SOPETRAN	5761	GUAYABAL	37	1	96	15	18963	5	5	3	VERDE	20	3	1450	1350	2700	540	1990						4	1	1	1	1	1	1	1	1	98	98	1	98	1	98	1	98	1	98	98	98	5	4	1	1
210	SAN JERONIMO	5656	BUENOS AIRES PARTE BAJA	11	2	A	6	18972	2	96	10									4	2000	1000	2000	4000	4	1	1	1	1	1	1	1	1	98	98	1	98	1	98	1	98	1	98	98	98	2	1	1	1
121	SAN JERONIMO	5656	LA CLARITA	43	1	96	2	18970	4	1	1	AMARILLO	9	1	200	5800	11600	2320	2520						4	1	1	1	1	1	1	1	1	96	96	1	96	3	1	1	96	0	96	96	96	4	4	1	1
436	SOPETRAN	5761	GUAYABAL-ROJAS	36	1	96	12	18963	5	5	1	VERDE	24	1	1000	2000	4000	800	1800						4	1	1	1	1	1	1	1	1	98	98	1	98	1	98	1	98	1	98	98	98	0
131	SAN JERONIMO	5656	EL CEDRAL	17	1	96	5	18970	2	2	1	AZUL	11	1	1300	3050	6100	1220	2520						3	1	1	1	1	1	1	1	1	98	98	1	98	1	98	1	98	1	98	98	98	2	4	1	1
474	SOPETRAN	5761	GUAYABAL-MALPASO	33	1	96	6	18962	1	2	4	AZUL	31	4	500	2600	5200	1040	1540						4	1	1	1	1	4	1	1	1	98	98	1	98	1	98	1	98	1	98	98	98	2	4	1	1
185	SAN JERONIMO	5656	ALTO COLORADO	3	2	A	1	18971	2	96	5									2	2500	500	3000	5500	4	1	1	1	1	3	1	1	1	96	96	1	96	0	96	1	96	0	96	96	96	2	4	1	1
1107	SOPETRAN	5761	GUAYABAL-LOS POMOS	30	2	B	4	18965	3	96	3									3		0	0	3000	3	1	1	2	1	3	1	1	1	96	96	1	96	0	96	1	96	0	96	96	96	3	4	1	1
1081	SOPETRAN	5761	GUAYABAL-LA BRUNERA	25	2	B	3	18964	5	96	7									2		1500	5000	2500	4	1	1	1	1	1	1	1	1	98	98	1	98	1	98	1	98	1	98	98	98	1	4	1	1
446	SOPETRAN	5761	GUAYABAL-LA CEJA	26	1	96	1	18962	1	3	1	ROJO	26	1	0	4200	8400	1680	1680						4	1	1	1	4	4	4	4	1	98	98	1	98	1	98	1	98	1	98	98	98	4	4	1	1
388	SOPETRAN	5761	EL MESTIZO	62	2	A	4	18964	7	96	8									5	2750	250	1000	3750	2	1	1	1	1	3	1	4	1	98	1	1	98	3	1	1	98	1	98	98	98	2	1	1	1
464	SOPETRAN	5761	GUAYABAL-MALPASO	33	1	96	7	18962	1	1	4	AMARILLO	29	4	900	4700	9400	1880	2780						4	1	1	1	1	1	1	1	1	98	98	1	98	1	98	1	98	1	98	98	98	6	4	1	1
411	SOPETRAN	5761	GUAYABAL	37	1	96	7	18963	3	2	1	AZUL	19	1	1500	700	1400	280	1780						4	1	1	1	1	1	1	1	1	98	98	1	98	1	98	1	98	1	98	98	98	0
435	SOPETRAN	5761	GUAYABAL-LOS POMOS	30	1	96	15	18963	7	2	5	AZUL	23	5	1200	1600	3200	640	1840						3	1	1	1	1	2	1	1	1	98	1	1	98	2	1	1	98	1	98	98	98	1	4	1	1
1113	SOPETRAN	5761	GUAYABAL-ROJAS	36	2	B	6	18965	5	96	9									6		500	100	4400	4	1	1	1	1	1	1	1	1	98	98	3	96	1	98	1	98	1	98	98	98	3	4	1	1
248	SOPETRAN	5761	GUAYABAL-MALPASO	33	3	A	1	18966	1	96	14									5	60000	0		60000	1	1	1	1	1	1	1	1	1	98	98	1	98	1	98	1	98	1	98	98	98	1	1	1	1
449	SOPETRAN	5761	GUAYABAL	19	1	96	10	18962	1	3	4	ROJO	26	4	700	3400	6800	1360	2060						4	1	1	1	1	1	1	1	1	98	98	1	98	1	98	1	98	1	98	98	98	0
422	SOPETRAN	5761	GUAYABAL-PALENQUE	34	1	96	10	18963	4	1	2	AMARILLO	21	2	1000	2700	5400	1080	2080						1	4	1	4	4	4	4	4	1	98	98	1	98	1	98	1	98	1	98	98	98	9	1	4	2
402	SOPETRAN	5761	GUAYABAL-LOS POMOS	30	1	96	2	18963	4	1	2	AMARILLO	17	2	200	2850	5700	1140	1340						4	1	1	1	1	1	1	1	1	96	96	1	96	0	96	1	96	0	96	96	96	2	4	1	1
167	SAN JERONIMO	5656	EL CEDRAL	17	2	A	4	18971	1	96	7									8	1500	1500	3500	5000	1	3	4	3	1	4	1	4	1	98	98	1	98	1	98	1	98	1	98	98	98	9	1	1	1
1074	SAN JERONIMO	5656	EL CEDRAL	17	2	B	2	18972	5	96	10									4		1000	2000	4000	1	1	1	1	1	1	1	1	1	98	98	1	98	1	98	1	98	1	98	98	98	3	2	1	1
1096	SOPETRAN	5761	GUAYABAL-ROJAS	36	2	B	1	18965	3	96	2									2		50	50	3100	2	1	1	1	3	3	1	2	1	98	1	1	98	1	98	1	98	1	98	98	98	3	1	1	1
455	SOPETRAN	5761	GUAYABAL-ROJAS	36	1	96	10	18962	7	2	5	AZUL	27	5	500	4000	8000	1600	2100						4	1	1	1	2	3	1	1	1	98	98	2	96	1	98	1	98	1	98	98	98	1	4	1	1
147	SAN JERONIMO	5656	BUENOS AIRES	9	1	96	9	18970	1	3	2	ROJO	14	2	550	2850	5700	1140	1690						4	1	1	1	1	1	1	1	1	98	98	1	98	1	98	1	98	1	98	98	98	3	4	1	1
412	SOPETRAN	5761	GUAYABAL-ROJAS	36	1	96	5	18963	3	2	2	AZUL	19	2	1500	1450	2900	580	2080						4	1	1	3	1	3	1	1	1	96	96	1	98	1	98	1	98	1	98	98	98	1	4	3	3
1106	SOPETRAN	5761	GUAYABAL-ROJAS	36	2	B	6	18965	7	96	2									1		900	2000	3700	4	1	1	1	1	1	1	1	1	98	1	1	98	1	98	1	98	1	98	98	98	3	4	1	1
430	SOPETRAN	5761	GUAYABAL-ROJAS	36	1	96	13	18963	1	3	5	ROJO	22	5	0	2100	4200	840	2340						3	3	1	1	3	3	2	2	1	98	98	1	98	3	1	1	98	1	98	98	98	6	3	3	1
370	SOPETRAN	5761	GUAYABAL-ROJAS	36	2	A	5	18964	4	96	10									6	2300	700	2000	4300									1	98	98	1	98	2	1	1	98	1	98	98	98	8	4	1	1
390	SOPETRAN	5761	GUAYABAL-MALPASO	33	2	A	1	18964	4	96	10									9	500	2500	10500	11000	4	1	1	1	1	1	1	1	1	98	98	1	98	3	1	1	98	1	98	98	98	2	4	1	1
1052	SAN JERONIMO	5656	BUENOS AIRES	9	2	B	2	18971	4	96	8									9		1000	1500	4500	4	1	1	1	1	1	1	1	1	98	98	1	98	3	96	1	98	1	98	98	98	10	4	1	1
160	SAN JERONIMO	5656	BUENOS AIRES	9	1	96	10	18970	5	5	5	VERDE	16	5	1400	4890	9780	1956	3356						4	1	1	1	1	1	1	1	1	96	96	1	96	0	96	1	96	0	96	96	96	2	4	1	1
447	SOPETRAN	5761	GUAYABAL-LAS CRUCES	28	1	96	6	18962	7	3	2	ROJO	26	2	1000	3150	6300	1260	2260						4	1	1	1	1	1	1	1	1	98	98	1	98	1	98	1	98	1	98	98	98	3	4	1	1
415	SOPETRAN	5761	GUAYABAL	37	1	96	1	18963	3	2	5	AZUL	19	5	1000	1700	3400	680	1680						4	1	1	1	1	1	1	1	1	98	1	1	96	2	1	1	98	1	98	98	98	3	4	1	1
131	SAN JERONIMO	5656	EL CEDRAL	17	1	96	14	18970	2	2	1	AZUL	11	1	1000	2000	4000	800	1800						3	1	1	1	1	1	1	1	1	98	98	1	98	1	98	1	98	1	98	98	98	2	4	1	1
403	SOPETRAN	5761	GUAYABAL-LOS POMOS	30	1	96	6	18963	4	1	3	AMARILLO	17	3	1100	3550	7100	1420	2520						3	1	1	1	1	1	1	1	1	98	98	1	98	1	98	1	98	1	98	98	98	3	4	1	1
479	SOPETRAN	5761	GUAYABAL-LOS POMOS	30	1	96	6	18972	5	5	4	VERDE	32	4	200	4800	9600	1920	2120						4	1	1	1	1	2	1	2	1	98	98	1	98	2	1	1	98	1	98	98	98	1	4	1	1
402	SOPETRAN	5761	GUAYABAL-LOS POMOS	30	1	96	9	18963	4	1	2	AMARILLO	17	2	400	3500	7000	1400	1800						4	1	1	1	1	1	1	1	1	96	96	1	96	0	96	1	96	0	96	96	96	2	4	1	1
348	SOPETRAN	5761	GUAYABAL-ROJAS	36	2	A	2	18965	4	96	8									3	1500	1500	1000	2500	2	4	1	1	4	1	1	1	1	98	98	1	98	3	1	1	98	1	98	98	98	3	1	3	1
230	SAN JERONIMO	5656	EL CEDRAL	17	2	A	4	18972	4	96	10									6	0	3000	11000	11000	4	1	1	1	1	1	1	1	1	98	98	1	98	3	1	3	1	1	98	98	98	2	4	1	1
114	SAN JERONIMO	5656	EL CEDRAL	17	1	96	1	18969	4	2	4	AZUL	7	4	1000	4550	9100	1820	2820						4	1	1	1	1	1	1	1	1	98	98	1	98	3	1	1	98	1	98	98	98	2	4	1	1
387	SOPETRAN	5761	GUAYABAL-MALPASO	33	2	A	5	18964	1	96	7									7	2000	1000	2000	4000	1	1	1	1	1	4	3	1	1	98	98	1	98	3	1	1	98	1	98	98	98	1	1	1	1
1107	SOPETRAN	5761	GUAYABAL-LOS POMOS	30	2	B	1	18965	3	96	3									3		0	0	3000	3	1	1	2	1	3	1	1	1	96	96	1	96	0	96	1	96	0	96	96	96	3	4	1	1
438	SOPETRAN	5761	GUAYABAL-LAS CRUCES	28	1	96	2	18963	5	5	3	VERDE	24	3	1250	2050	4100	820	2070						4	1	1	1	1	1	1	1	1	96	96	1	96	0	96	1	96	0	96	96	96	1	4	1	1
90	SAN JERONIMO	5656	BUENOS AIRES	9	1	96	8	18969	1	3	5	ROJO	2	5	900	3500	7000	1400	2300						3	3	4	4	3	3	4	4	1	98	98	1	98	1	98	1	98	1	98	98	98	4	1	4	4
159	SAN JERONIMO	5656	BUENOS AIRES	9	1	96	11	18970	5	5	4	VERDE	16	4	300	5098	1696	2039	2339						4	1	1	1	1	1	1	1	1	98	98	1	98	1	98	1	98	1	98	98	98	3	4	1	1
149	SAN JERONIMO	5656	LA CLARITA	43	1	96	9	18970	1	3	4	ROJO	14	4	500	2850	5700	1140	1640						4	1	1	1	1	1	1	1	1	98	98	1	98	1	98	1	98	1	98	98	98	2	4	1	1
1063	SAN JERONIMO	5656	EL CEDRAL	17	2	B	6	18972	5	96	9									3		500	1000	3500	4	1	1	1	1	1	1	1	1	98	98	1	98	3	1	1	98	1	98	98	98	0
207	SAN JERONIMO	5656	EL CEDRAL	17	2	A	3	18972	4	96	7									2	2500	500	4400	6900	4	1	1	1	4	4	4	4	1	98	98	1	98	3	1	1	98	1	98	98	98	3	1	1	1
144	SAN JERONIMO	5656	ALTO COLORADO	3	1	96	7	18970	4	1	4	AMARILLO	13	4	1500	500	10000	2000	3500						1	1	1	1	1	1	1	1	1	98	98	1	98	3	1	1	98	1	98	98	98	3	1	1	1
155	SAN JERONIMO	5656	BUENOS AIRES PARTE BAJA	11	1	96	7	18970	7	2	5	AZUL	15	5	30	2520	5040	1008	1038						3	1	1	3	1	4	4	4	1	98	1	3	1	3	1	1	98	1	98	98	98	6	1	4	3
158	SAN JERONIMO	5656	BUENOS AIRES	9	1	96	4	18970	4	5	3	VERDE	16	3	1480	3520	7040	1408	2888						4	1	1	3	1	3	1	1	1	98	98	1	98	1	98	1	98	2	1	98	98	5	4	1	1
403	SOPETRAN	5761	GUAYABAL-LOS POMOS	30	1	96	8	18963	4	1	3	AMARILLO	17	3	900	2450	4900	980	1880						3	1	1	1	1	1	1	1	1	98	98	1	98	1	98	1	98	1	98	98	98	3	4	1	1
448	SOPETRAN	5761	GUAYABAL-LOS POMOS	30	1	96	7	18962	7	3	3	ROJO	26	3	1000	2500	5000	1000	2000						4	1	1	1	1	1	1	1	1	98	98	1	98	1	98	1	98	1	98	98	98	2	4	1	1
414	SOPETRAN	5761	EL MESTIZO	62	1	96	10	18963	3	2	4	AZUL	19	4	1500	1000	2000	400	1900						4	1	1	1	4	4	4	4	1	98	98	1	96	2	1	1	98	1	98	98	98	0
96	SAN JERONIMO	5656	ALTO COLORADO	3	1	96	10	18969	5	5	1	VERDE	4	1	600	1600	3200	640	1240						3	3	2	1	1	3	1	3	1	98	98	1	98	2	1	1	98	1	98	98	98	5	3	1	1
103	SAN JERONIMO	5656	BUENOS AIRES	9	1	96	1	18969	5	1	3	AMARILLO	5	3	700	4050	8100	1620	2320						4	1	1	1	1	1	1	1	1	96	96	1	96	0	96	1	96	0	96	96	96	8	4	1	1
415	SOPETRAN	5761	GUAYABAL	37	1	96	3	18963	3	2	5	AZUL	19	5	1400	2200	4400	880	2280						4	1	1	1	1	1	1	1	1	98	1	1	96	2	1	1	98	1	98	98	98	3	4	1	1
446	SOPETRAN	5761	GUAYABAL-LA CEJA	26	1	96	14	18962	1	3	1	ROJO	26	1	1200	2050	4100	820	2020						4	1	1	1	4	4	4	4	1	98	98	1	98	1	98	1	98	1	98	98	98	4	4	1	1
107	SAN JERONIMO	5656	EL CEDRAL	17	1	96	11	18969	1	3	2	ROJO	6	2	0	5900	11800	2360	2360						2	1	1	1	3	3	3	3	1	98	98	1	98	1	98	1	98	1	98	98	98	6	4	1	1
119	SAN JERONIMO	5656	EL CEDRAL	17	1	96	10	18969	5	5	4	VERDE	8	4	1400	2900	5800	1160	2560						4	1	1	1	1	1	1	1	1	98	98	1	98	1	98	1	98	1	98	98	98	4	4	1	1
408	SOPETRAN	5761	GUAYABAL-LOS POMOS	30	1	96	6	18963	7	3	3	ROJO	18	3	1000	3300	6600	1320	2320						4	1	1	1	1	2	1	2	1	98	98	1	98	1	98	1	98	1	98	98	98	0
1048	SAN JERONIMO	5656	BUENOS AIRES	9	2	B	5	18971	5	96	4									10		1500	2500	5000	1	1	1	3	1	1	3	1	1	98	98	1	98	1	98	1	98	1	98	98	98	4	4	1	1
435	SOPETRAN	5761	GUAYABAL-LOS POMOS	30	1	96	8	18963	7	2	5	AZUL	23	5	1200	1600	3200	640	1840						3	1	1	1	1	2	1	1	1	98	1	1	98	2	1	1	98	1	98	98	98	1	4	1	1
159	SAN JERONIMO	5656	BUENOS AIRES	9	1	96	10	18970	5	5	4	VERDE	16	4	500	4890	9780	1956	2456						4	1	1	1	1	1	1	1	1	98	98	1	98	1	98	1	98	1	98	98	98	3	4	1	1
425	SOPETRAN	5761	GUAYABAL-ROJAS	36	1	96	14	18963	3	1	5	AMARILLO	21	5	1400	3300	6600	1320	2720						3	1	1	1	1	1	1	1	1	96	96	1	96	0	96	1	96	0	96	96	96	3	3	1	1
412	SOPETRAN	5761	GUAYABAL-ROJAS	36	1	96	1	18963	3	2	2	AZUL	19	2	1500	1700	3400	680	2180						4	1	1	3	1	3	1	1	1	96	96	1	98	1	98	1	98	1	98	98	98	1	4	3	3
202	SAN JERONIMO	5656	BUENOS AIRES	9	2	A	6	18972	4	96	2									2	500	2500	10200	10700	4	1	1	3	1	1	1	1	1	98	98	1	98	2	1	1	98	1	98	98	98	2	4	1	1
253	SOPETRAN	5761	CORDOBA	15	3	A	1	18966	1	96	11									7	40000	20000		40000	1	3	2	1	4	4	1	3	1	98	98	1	98	1	98	1	98	1	98	98	98	4	1	3	1
141	SAN JERONIMO	5656	BUENA VISTA	8	1	96	3	18970	7	1	1	AMARILLO	13	1	0	5100	10200	2040	2040						1	1	1	1	1	4	1	4	1	96	96	1	96	0	96	1	96	0	96	96	96	3	4	1	1
463	SOPETRAN	5761	GUAYABAL-PALENQUE	34	1	96	15	18962	7	1	3	AMARILLO	29	3	1300	2700	5400	1080	2380						1	3	1	3	4	4	3	2	1	98	98	2	0	2	0	1	98	2	1	98	98	5	1	3	1
151	SAN JERONIMO	5656	ALTO COLORADO	3	1	96	10	18970	2	2	1	AZUL	15	1	1450	2140	4280	856	2306						2	1	1	1	1	1	1	1	1	98	98	1	98	1	98	1	98	1	98	98	98	3	1	1	1
362	SOPETRAN	5761	GUAYABAL-CHACHAFRUTO	21	2	A	6	18964	1	96	2									4	500	2500	5250	5750	4	1	1	1	1	1	1	1	1	98	98	1	98	1	98	1	98	1	98	98	98	5	4	1	1
181	SAN JERONIMO	5656	BUENOS AIRES	9	2	A	3	18971	4	96	1									6	2000	1000	2000	4000	3	1	1	1	1	4	1	1	1	98	98	1	98	2	1	1	98	1	98	98	98	2	4	1	1
429	SOPETRAN	5761	GUAYABAL-ROJAS	36	1	96	8	18963	1	3	4	ROJO	22	4	1450	2247	4494	899	2349						1	1	1	1	3	1	1	1	1	98	98	1	98	1	98	1	98	1	98	98	98	4	4	1	1
93	SAN JERONIMO	5656	BUENOS AIRES	9	1	96	6	18969	4	2	3	AZUL	3	3	300	4550	9100	1820	2120						4	1	1	1	1	1	1	1	1	96	96	1	96	0	96	1	96	0	96	96	96	5	4	1	1
145	SAN JERONIMO	5656	CAPELLANIA	13	1	96	10	18970	7	1	5	AMARILLO	13	5	500	5000	10000	2000	2500						4	1	1	1	1	1	1	1	1	96	96	1	96	0	96	1	96	0	96	96	96	3	4	1	1
422	SOPETRAN	5761	GUAYABAL-PALENQUE	34	1	96	3	18963	4	1	2	AMARILLO	21	2	1000	2800	5600	1120	2120						1	4	1	4	4	4	4	4	1	98	98	1	98	1	98	1	98	1	98	98	98	9	1	4	2
106	SAN JERONIMO	5656	EL CEDRAL	17	1	96	6	18969	1	3	1	ROJO	6	1	100	6000	12000	2400	2500						1	3	2	1	1	4	1	3	1	98	98	1	98	1	98	1	98	1	98	98	98	3	4	3	1
1062	SAN JERONIMO	5656	BUENOS AIRES	9	2	B	4	18972	5	96	8									2		2500	500	10000	2	3	3	1	1	3	1	3	1	96	96	1	96	0	96	1	96	0	96	96	96	3	1	3	1
188	SAN JERONIMO	5656	BUENOS AIRES PARTE BAJA	11	2	A	1	18971	2	96	8									3	2500	500	750	3250	1	1	1	1	1	1	1	1	1	96	96	1	96	0	96	1	96	0	96	96	96	3	4	1	1
478	SOPETRAN	5761	GUAYABAL-LAS CRUCES	28	1	96	2	18962	5	5	3	VERDE	32	3	500	4900	8600	1960	2460						4	1	1	1	1	1	1	1	1	98	98	1	98	3	1	1	98	1	98	98	98	2	4	1	1
116	SAN JERONIMO	5656	ALTO COLORADO	3	1	96	10	18969	7	5	1	VERDE	8	1	1500	290	5800	1160	2260						1	1	1	1	4	4	4	4	1	96	96	1	96	0	96	1	96	0	96	96	96	4	1	4	1
473	SOPETRAN	5761	GUAYABAL-PALENQUE	34	1	96	3	18962	3	2	3	AZUL	31	3	1000	2300	4600	920	1920						1	4	3	3	4	4	4	4	1	96	96	1	96	0	96	1	96	0	96	96	96	9	1	4	1
460	SOPETRAN	5761	GUAYABAL-ROJAS	36	1	96	12	18962	5	5	5	VERDE	28	5	1250	2830	5660	1132	2382						4	1	1	1	1	1	1	1	1	98	98	1	98	1	98	1	98	1	98	98	98	2	4	1	1
1109	SOPETRAN	5761	EL MESTIZO	62	2	B	6	18965	5	96	5									7		1800	400	8000	4	1	1	1	1	3	1	1	1	96	96	1	96	0	96	1	96	0	96	96	96	4	4	1	1
1042	SAN JERONIMO	5656	LA CLARITA	43	2	B	1	18971	4	96	8									7		2300	300	9600	2	1	1	1	4	4	4	4	1	96	96	1	96	0	96	1	96	0	96	96	96	4	4	1	1
115	SAN JERONIMO	5656	EL CEDRAL	17	1	96	12	18969	2	2	5	AZUL	7	5	500	3900	7800	1560	2060						1	1	1	1	1	4	3	3	1	96	96	1	96	0	96	1	96	0	96	96	96	3	1	3	2
101	SAN JERONIMO	5656	ALTO COLORADO	3	1	96	5	18969	4	1	1	AMARILLO	5	1	600	4200	8400	1680	2280						4	1	1	1	1	1	1	1	1	98	98	1	98	3	1	1	98	1	98	98	98	4	4	1	1
85	SAN JERONIMO	5656	ALTO COLORADO	3	1	96	7	18969	7	1	5	AMARILLO	1	5	1100	2900	5800	1160	2260						4	1	1	1	1	1	1	1	1	98	98	1	98	1	98	1	98	1	98	98	98	2	4	1	1
465	SOPETRAN	5761	GUAYABAL-ROJAS	36	1	96	9	18962	3	1	5	AMARILLO	29	5	500	4200	8400	1680	2180						4	1	1	1	1	1	1	1	1	98	98	1	98	1	98	1	98	1	98	98	98	3	4	1	1
141	SAN JERONIMO	5656	BUENA VISTA	8	1	96	7	18970	7	1	1	AMARILLO	13	1	200	5000	10000	2000	2200						1	1	1	1	1	4	1	4	1	96	96	1	96	0	96	1	96	0	96	96	96	3	4	1	1
169	SAN JERONIMO	5656	BUENOS AIRES	9	2	A	6	18971	4	96	9									9	1000	2000	0	1000	4	1	1	1	1	1	1	1	1	98	98	1	98	3	1	1	98	1	98	98	98	3	4	1	1
55	SAN JERONIMO	5656	EL CEDRAL	17	3	A	1	18973	2	96	9									3	59500	500		59500	4	1	1	1	1	1	1	1	1	98	98	1	98	1	98	1	98	1	98	98	98	4	4	1	1
1036	SAN JERONIMO	5656	ALTO COLORADO	3	2	B	3	18971	2	96	2									1		2000	2000	7000	4	1	1	1	1	1	1	1	1	96	96	1	96	0	96	1	96	0	96	96	96	0
414	SOPETRAN	5761	EL MESTIZO	62	1	96	1	18963	3	2	4	AZUL	19	4	1500	1700	3400	680	2180						4	1	1	1	4	4	4	4	1	98	98	1	96	2	1	1	98	1	98	98	98	0
164	SAN JERONIMO	5656	EL CEDRAL	17	2	A	4	18971	1	96	4									7	500	2500	9500	10000	4	1	1	1	1	1	1	1	1	98	98	1	98	1	98	1	98	1	98	98	98	8	4	1	1
210	SAN JERONIMO	5656	BUENOS AIRES PARTE BAJA	11	2	A	1	18972	2	96	10									6	2000	1000	2000	4000	4	1	1	1	1	1	1	1	1	98	98	1	98	1	98	1	98	1	98	98	98	2	1	1	1
104	SAN JERONIMO	5656	ALTO COLORADO	3	1	96	13	18969	4	1	4	AMARILLO	5	4	50	5050	10100	2020	2070						4	1	1	1	1	4	1	3	1	98	98	1	98	1	98	1	98	1	98	98	98	3	4	1	1
136	SAN JERONIMO	5656	BUENOS AIRES	9	1	96	8	18970	5	5	1	VERDE	12	1	500	4420	8840	1768	2268						3	1	1	1	1	1	1	1	1	98	98	1	98	1	98	1	98	1	98	98	98	3	4	1	1
137	SAN JERONIMO	5656	BUENOS AIRES	9	1	96	11	18970	1	5	2	VERDE	12	2	1300	4170	8340	1668	2968						4	1	1	1	1	1	1	1	1	98	98	1	98	1	98	1	98	1	98	98	98	2	4	1	1
460	SOPETRAN	5761	GUAYABAL-ROJAS	36	1	96	13	18962	5	5	5	VERDE	28	5	1250	2650	5300	1060	2310						4	1	1	1	1	1	1	1	1	98	98	1	98	1	98	1	98	1	98	98	98	2	4	1	1
1041	SAN JERONIMO	5656	BUENOS AIRES PARTE ALTA	10	2	B	3	18971	7	96	7									4		2500	8500	2000	4	4	1	1	4	4	4	4	1	96	96	1	96	0	96	1	96	0	96	96	96	3	4	2	1
1086	SOPETRAN	5761	GUAYABAL-LOS POMOS	30	2	B	3	18964	5	96	2									9		500	500	4000	4	1	1	1	1	1	1	1	1	96	96	1	96	0	96	1	96	0	96	96	96	4	4	1	1
116	SAN JERONIMO	5656	ALTO COLORADO	3	1	96	2	18969	7	5	1	VERDE	8	1	1300	1500	300	600	1900						1	1	1	1	4	4	4	4	1	96	96	1	96	0	96	1	96	0	96	96	96	4	1	4	1
106	SAN JERONIMO	5656	EL CEDRAL	17	1	96	12	18969	1	3	1	ROJO	6	1	700	3700	7400	1480	2180						1	3	2	1	1	4	1	3	1	98	98	1	98	1	98	1	98	1	98	98	98	3	4	3	1
414	SOPETRAN	5761	EL MESTIZO	62	1	96	12	18963	3	2	4	AZUL	19	4	1500	820	1640	328	1828						4	1	1	1	4	4	4	4	1	98	98	1	96	2	1	1	98	1	98	98	98	0
427	SOPETRAN	5761	GUAYABAL-LA BRUNERA	25	1	96	4	18963	7	3	2	ROJO	22	2	1400	2240	4480	896	2296						4	1	1	1	1	1	1	2	1	98	1	1	98	1	98	1	98	1	98	98	98	4	4	1	1
87	SAN JERONIMO	5656	BUENOS AIRES	9	1	96	1	18969	1	3	2	ROJO	2	2	900	3100	6200	1240	2140						4	1	1	1	1	1	1	1	1	98	98	1	98	3	1	1	98	1	98	98	98	3	1	1	1
153	SAN JERONIMO	5656	BUENOS AIRES PARTE ALTA	10	1	96	5	18970	2	2	3	AZUL	15	3	1300	2980	5960	1192	2492						4	1	1	1	1	1	1	1	1	98	98	1	98	1	98	1	98	1	98	98	98	2	1	3	3
430	SOPETRAN	5761	GUAYABAL-ROJAS	36	1	96	9	18963	1	3	5	ROJO	22	5	0	2500	5000	1000	2500						3	3	1	1	3	3	2	2	1	98	98	1	98	3	1	1	98	1	98	98	98	6	3	3	1
92	SAN JERONIMO	5656	BUENOS AIRES PARTE ALTA	10	1	96	2	18969	2	2	2	AZUL	3	2	750	4950	9900	1980	2730						4	1	1	1	1	1	1	1	1	98	98	1	98	1	98	1	98	1	98	98	98	13	4	1	1
346	SOPETRAN	5761	GUAYABAL-LOS POMOS	30	2	A	4	18965	1	96	6									4	2700	300	1500	4200	4	1	1	1	1	1	1	1	1	98	98	1	98	3	1	1	98	1	98	98	98	3	4	1	1
1061	SAN JERONIMO	5656	BUENOS AIRES	9	2	B	2	18972	7	96	7									6		500	2000	2500	1	1	1	3	1	3	4	4	1	98	98	1	98	1	98	1	98	1	98	98	98	9	4	1	1
474	SOPETRAN	5761	GUAYABAL-MALPASO	33	1	96	1	18962	1	2	4	AZUL	31	4	500	2700	5400	1080	1580						4	1	1	1	1	4	1	1	1	98	98	1	98	1	98	1	98	1	98	98	98	2	4	1	1
1040	SAN JERONIMO	5656	LA CLARITA	43	2	B	3	18971	1	96	6									2		2700	9000	2100	1	1	1	1	4	4	4	4	1	98	98	1	98	1	98	1	98	1	98	98	98	4	1	1	4
1084	SOPETRAN	5761	GUAYABAL-LA BRUNERA	25	2	B	5	18964	3	96	10									7		300	300	3600	2	1	1	1	1	1	1	1	1	98	98	1	98	1	98	1	98	1	98	98	98	2	4	1	1
94	SAN JERONIMO	5656	LA CLARITA	43	1	96	12	18939	2	2	4	AZUL	3	4	200	5350	10700	2140	2340						4	1	1	1	1	1	1	1	1	96	96	1	96	0	96	1	96	0	96	96	96	4	4	1	1
3	SAN JERONIMO	5656	ALTO COLORADO	3	3	A	1	18973	7	96	8									2	50000	10000		50000	4	1	1	1	1	4	4	4	1	98	98	1	98	1	98	1	98	1	98	98	98	2	4	1	1
431	SOPETRAN	5761	GUAYABAL-ROJAS	36	1	96	7	18963	3	2	1	AZUL	23	1	1400	1600	3200	640	2040						4	1	1	1	4	4	1	4	1	98	98	1	98	1	98	1	98	1	98	98	98	2	4	4	1
158	SAN JERONIMO	5656	BUENOS AIRES	9	1	96	10	18970	4	5	3	VERDE	16	3	10	4890	9780	1956	1966						4	1	1	3	1	3	1	1	1	98	98	1	98	1	98	1	98	2	1	98	98	5	4	1	1
407	SOPETRAN	5761	GUAYABAL-ROJAS	36	1	96	12	18963	1	3	2	ROJO	18	2	1300	4450	8900	1780	3080						4	1	1	1	4	4	4	4	1	98	98	1	98	1	98	1	98	1	98	98	98	0
153	SAN JERONIMO	5656	BUENOS AIRES PARTE ALTA	10	1	96	3	18970	2	2	3	AZUL	15	3	1400	3200	6400	1280	2680						4	1	1	1	1	1	1	1	1	98	98	1	98	1	98	1	98	1	98	98	98	2	1	3	3
322	SOPETRAN	5761	GUAYABAL-ROJAS	36	2	A	6	18965	4	96	2									3	2000	1000	500	2500	4	1	1	1	1	1	1	1	1	98	98	1	98	1	98	1	98	1	98	98	98	3	3	1	1
116	SAN JERONIMO	5656	ALTO COLORADO	3	1	96	12	18969	7	5	1	VERDE	8	1	1500	1700	3400	680	2180						1	1	1	1	4	4	4	4	1	96	96	1	96	0	96	1	96	0	96	96	96	4	1	4	1
186	SAN JERONIMO	5656	BUENOS AIRES PARTE BAJA	11	2	A	2	18971	1	96	6									10	500	2500	1500	2000	4	1	1	1	1	3	1	4	1	98	98	1	98	1	98	1	98	1	98	98	98	3	1	1	1
346	SOPETRAN	5761	GUAYABAL-LOS POMOS	30	2	A	5	18965	1	96	6									4	2700	300	200	2900	4	1	1	1	1	1	1	1	1	98	98	1	98	3	1	1	98	1	98	98	98	3	4	1	1
1037	SAN JERONIMO	5656	EL CEDRAL	17	2	B	4	18971	2	96	3									10		2000	4000	5000	3	1	1	1	1	3	1	3	1	96	96	1	96	0	96	1	96	0	96	96	96	1	3	3	1
401	SOPETRAN	5761	GUAYABAL-LOS POMOS	30	1	96	14	18963	1	1	1	AMARILLO	17	1	400	3850	7700	1540	1940						4	1	1	1	4	4	1	4	1	98	98	1	98	1	98	1	98	1	98	98	98	3	3	3	1
82	SAN JERONIMO	5656	EL CEDRAL	17	1	96	5	18969	4	1	2	AMARILLO	1	2	400	4850	9700	1940	2340						4	1	1	1	1	1	1	1	1	98	98	1	1	3	1	1	98	1	98	98	98	2	4	1	1
145	SAN JERONIMO	5656	CAPELLANIA	13	1	96	6	18970	7	1	5	AMARILLO	13	5	500	4900	9800	1960	2460						4	1	1	1	1	1	1	1	1	96	96	1	96	0	96	1	96	0	96	96	96	3	4	1	1
1074	SAN JERONIMO	5656	EL CEDRAL	17	2	B	4	18972	5	96	10									4		800	2000	3400	1	1	1	1	1	1	1	1	1	98	98	1	98	1	98	1	98	1	98	98	98	3	2	1	1
471	SOPETRAN	5761	EL MESTIZO	62	1	96	10	18962	3	2	1	AZUL	31	1	1000	3500	7000	1400	2400						4	2	1	1	3	3	1	3	1	98	98	1	98	1	98	1	98	1	98	98	98	2	1	1	1
475	SOPETRAN	5761	GUAYABAL-LA AGUADA	23	1	96	11	18962	3	2	5	AZUL	31	5	700	2850	5700	1140	1840						3	1	1	2	1	2	1	1	1	96	96	1	96	0	96	1	96	0	96	96	96	1	4	1	1
158	SAN JERONIMO	5656	BUENOS AIRES	9	1	96	12	18970	4	5	3	VERDE	16	3	1	3299	6598	1319	1320						4	1	1	3	1	3	1	1	1	98	98	1	98	1	98	1	98	2	1	98	98	5	4	1	1
429	SOPETRAN	5761	GUAYABAL-ROJAS	36	1	96	12	18963	1	3	4	ROJO	22	4	1450	2240	4480	896	2346						1	1	1	1	3	1	1	1	1	98	98	1	98	1	98	1	98	1	98	98	98	4	4	1	1
121	SAN JERONIMO	5656	LA CLARITA	43	1	96	3	18970	4	1	1	AMARILLO	9	1	500	5500	11000	2200	2700						4	1	1	1	1	1	1	1	1	96	96	1	96	3	1	1	96	0	96	96	96	4	4	1	1
101	SAN JERONIMO	5656	ALTO COLORADO	3	1	96	15	18969	4	1	1	AMARILLO	5	1	800	4900	9800	1960	2760						4	1	1	1	1	1	1	1	1	98	98	1	98	3	1	1	98	1	98	98	98	4	4	1	1
125	SAN JERONIMO	5656	EL CEDRAL	17	1	96	10	18970	4	1	5	AMARILLO	9	5	200	5700	11400	2280	2480						4	1	1	1	1	1	1	1	1	98	98	1	98	3	1	3	1	1	98	98	98	2	4	1	1
155	SAN JERONIMO	5656	BUENOS AIRES PARTE BAJA	11	1	96	2	18970	7	2	5	AZUL	15	5	60	3140	6280	1256	1316						3	1	1	3	1	4	4	4	1	98	1	3	1	3	1	1	98	1	98	98	98	6	1	4	3
1108	SOPETRAN	5761	GUAYABAL-ROJAS	36	2	B	6	18965	3	96	4									5		2600	4000	6800	4	1	1	1	1	1	1	1	1	98	98	1	98	1	98	1	98	1	98	98	98	4	4	1	1
92	SAN JERONIMO	5656	BUENOS AIRES PARTE ALTA	10	1	96	3	18969	2	2	2	AZUL	3	2	750	4550	9100	1820	2570						4	1	1	1	1	1	1	1	1	98	98	1	98	1	98	1	98	1	98	98	98	13	4	1	1
431	SOPETRAN	5761	GUAYABAL-ROJAS	36	1	96	3	18963	3	2	1	AZUL	23	1	1300	1700	3400	680	1980						4	1	1	1	4	4	1	4	1	98	98	1	98	1	98	1	98	1	98	98	98	2	4	4	1
162	SAN JERONIMO	5656	LA CLARITA	43	2	A	1	18971	2	96	2									6	200	2800	9500	9700	4	1	1	1	1	1	1	1	1	96	96	1	96	0	96	1	96	0	96	96	96	5	4	1	1
224	SAN JERONIMO	5656	LA CLARITA	43	2	A	4	18972	1	96	4									10	2200	800	2000	4200	2	1	1	1	1	4	1	4	1	98	98	1	98	1	98	1	98	1	98	98	98	2	1	1	1
138	SAN JERONIMO	5656	BUENOS AIRES	9	1	96	3	18970	5	5	3	VERDE	12	3	300	4800	9600	1920	2220						1	1	1	1	1	1	1	1	1	98	98	1	98	1	98	1	98	1	98	98	98	4	1	1	1
414	SOPETRAN	5761	EL MESTIZO	62	1	96	8	18963	3	2	4	AZUL	19	4	1500	600	1200	240	1740						4	1	1	1	4	4	4	4	1	98	98	1	96	2	1	1	98	1	98	98	98	0
221	SAN JERONIMO	5656	EL CEDRAL	17	2	A	5	18972	2	96	1									3	1000	2000	2200	3200	4	1	1	1	1	3	1	1	1	96	96	1	96	0	96	1	96	0	96	96	96	7	2	1	1
6	SAN JERONIMO	5656	BUENOS AIRES PARTE ALTA	10	3	A	1	18973	2	96	3									15	60000	0		60000	4	1	1	1	1	1	1	1	1	98	98	1	98	1	98	1	98	1	98	98	98	2	4	1	1
124	SAN JERONIMO	5656	ALTO COLORADO	3	1	96	14	18970	4	1	4	AMARILLO	9	4	200	6200	12400	2480	2680						4	1	1	1	1	1	1	1	1	98	98	1	98	3	1	1	98	1	98	98	98	3	4	1	1
473	SOPETRAN	5761	GUAYABAL-PALENQUE	34	1	96	6	18962	3	2	3	AZUL	31	3	1000	2600	5200	1040	2040						1	4	3	3	4	4	4	4	1	96	96	1	96	0	96	1	96	0	96	96	96	9	1	4	1
1063	SAN JERONIMO	5656	EL CEDRAL	17	2	B	4	18972	5	96	9									4		2200	2000	7600	4	1	1	1	1	1	1	1	1	98	98	1	98	3	1	1	98	1	98	98	98	0
467	SOPETRAN	5761	GUAYABAL-ROJAS	36	1	96	8	18962	7	3	2	ROJO	30	2	1400	2100	4200	840	2240						4	1	1	1	1	1	1	1	1	98	98	1	98	1	98	1	98	1	98	98	98	3	4	1	1
249	SOPETRAN	5761	GUAYABAL-ROJAS	36	3	A	1	18966	4	96	15									1	50000	10000		50000	4	1	1	1	1	1	1	1	1	98	98	1	98	0	96	1	96	0	96	96	96	0
434	SOPETRAN	5761	GUAYABAL-LOS POMOS	30	1	96	11	18963	3	2	4	AZUL	23	4	1000	1900	3800	760	1760						1	1	1	1	4	4	4	4	1	98	98	1	98	1	98	1	98	1	98	98	98	2	1	1	1
89	SAN JERONIMO	5656	LA CLARITA	43	1	96	11	18969	4	3	4	ROJO	2	4	500	3250	6500	1300	1800						1	4	1	1	1	1	1	1	1	96	96	1	96	0	96	1	96	0	96	96	96	3	4	1	1
430	SOPETRAN	5761	GUAYABAL-ROJAS	36	1	96	1	18963	1	3	5	ROJO	22	5	40	3210	6420	1284	2744						3	3	1	1	3	3	2	2	1	98	98	1	98	3	1	1	98	1	98	98	98	6	3	3	1
125	SAN JERONIMO	5656	EL CEDRAL	17	1	96	7	18970	4	1	5	AMARILLO	9	5	200	4900	9800	1960	2160						4	1	1	1	1	1	1	1	1	98	98	1	98	3	1	3	1	1	98	98	98	2	4	1	1
100	SAN JERONIMO	5656	BUENOS AIRES	9	1	96	4	18969	5	5	5	VERDE	4	5	1100	1950	3900	780	1880						4	1	1	1	1	1	1	1	1	98	98	2	1	3	1	1	98	1	98	98	98	3	4	1	1
133	SAN JERONIMO	5656	BUENOS AIRES PARTE BAJA	11	1	96	12	18970	2	2	3	AZUL	11	3	100	3300	6600	1320	1420						4	3	3	1	1	3	1	1	1	98	98	1	98	3	1	1	98	1	98	98	98	3	4	1	1
470	SOPETRAN	5761	GUAYABAL-ROJAS	36	1	96	9	18962	7	3	5	ROJO	30	5	1000	2100	4200	840	1840						2	1	1	1	3	4	3	3	1	98	98	1	98	1	98	1	98	1	98	98	98	3	1	1	1
88	SAN JERONIMO	5656	ALTO COLORADO	3	1	96	15	18969	1	3	3	ROJO	2	3	400	3200	6400	1280	1680						4	1	1	1	3	3	1	1	1	98	98	1	98	1	98	1	98	1	98	98	98	1	4	1	1
441	SOPETRAN	5761	GUAYABAL-ROJAS	36	1	96	13	18968	3	1	1	AMARILLO	25	1	700	2800	5600	1120	1820						1	2	1	3	1	2	1	1	1	98	98	1	98	2	1	1	96	0	96	96	96	1	1	2	1
408	SOPETRAN	5761	GUAYABAL-LOS POMOS	30	1	96	1	18963	7	3	3	ROJO	18	3	500	4100	8200	1640	2140						4	1	1	1	1	2	1	2	1	98	98	1	98	1	98	1	98	1	98	98	98	0
441	SOPETRAN	5761	GUAYABAL-ROJAS	36	1	96	9	18968	3	1	1	AMARILLO	25	1	800	4600	9200	1840	2640						1	2	1	3	1	2	1	1	1	98	98	1	98	2	1	1	96	0	96	96	96	1	1	2	1
402	SOPETRAN	5761	GUAYABAL-LOS POMOS	30	1	96	3	18963	4	1	2	AMARILLO	17	2	1300	2400	4800	960	2260						4	1	1	1	1	1	1	1	1	96	96	1	96	0	96	1	96	0	96	96	96	2	4	1	1
416	SOPETRAN	5761	GUAYABAL	19	1	96	2	18963	5	5	1	VERDE	20	1	1000	1600	3200	640	1640						4	1	1	1	4	1	1	1	1	98	98	1	98	1	98	1	98	1	98	98	98	1	4	1	1
426	SOPETRAN	5761	GUAYABAL-ROJAS	36	1	96	5	18963	7	3	1	ROJO	22	1	900	2550	5100	1020	1920						3	1	1	1	3	1	1	1	1	98	1	1	98	1	98	1	98	1	98	98	98	2	2	3	1
169	SAN JERONIMO	5656	BUENOS AIRES	9	2	A	4	18971	4	96	9									9	0	3000	0	0	4	1	1	1	1	1	1	1	1	98	98	1	98	3	1	1	98	1	98	98	98	3	4	1	1
149	SAN JERONIMO	5656	LA CLARITA	43	1	96	14	18970	1	3	4	ROJO	14	4	500	3550	7100	1420	1920						4	1	1	1	1	1	1	1	1	98	98	1	98	1	98	1	98	1	98	98	98	2	4	1	1
431	SOPETRAN	5761	GUAYABAL-ROJAS	36	1	96	4	18963	3	2	1	AZUL	23	1	1400	1800	3600	720	2120						4	1	1	1	4	4	1	4	1	98	98	1	98	1	98	1	98	1	98	98	98	2	4	4	1
88	SAN JERONIMO	5656	ALTO COLORADO	3	1	96	13	18969	1	3	3	ROJO	2	3	600	3550	7100	1420	2020						4	1	1	1	3	3	1	1	1	98	98	1	98	1	98	1	98	1	98	98	98	1	4	1	1
326	SOPETRAN	5761	GUAYABAL-CHACHAFRUTO	21	2	A	3	18965	7	96	6									1	2800	200	200	3000	4	1	1	1	1	1	1	1	1	98	98	1	98	3	1	1	98	1	98	98	98	5	4	1	1
134	SAN JERONIMO	5656	ALTO COLORADO	3	1	96	2	18970	5	2	4	AZUL	11	4	1200	2850	5700	1140	2740						4	1	4	1	3	3	1	1	1	96	96	1	96	0	96	1	96	0	96	96	96	3	4	3	3
439	SOPETRAN	5761	GUAYABAL-LOS POMOS	30	1	96	11	18963	5	5	4	VERDE	24	4	20	3580	7160	1432	1452						4	1	1	1	1	1	1	1	1	96	96	1	96	0	96	1	96	0	96	96	96	1	4	1	1
94	SAN JERONIMO	5656	LA CLARITA	43	1	96	2	18939	2	2	4	AZUL	3	4	0	4950	9900	1980	1980						4	1	1	1	1	1	1	1	1	96	96	1	96	0	96	1	96	0	96	96	96	4	4	1	1
425	SOPETRAN	5761	GUAYABAL-ROJAS	36	1	96	15	18963	3	1	5	AMARILLO	21	5	1450	2750	5500	1100	2550						3	1	1	1	1	1	1	1	1	96	96	1	96	0	96	1	96	0	96	96	96	3	3	1	1
455	SOPETRAN	5761	GUAYABAL-ROJAS	36	1	96	6	18962	7	2	5	AZUL	27	5	1200	2300	4600	920	2120						4	1	1	1	2	3	1	1	1	98	98	2	96	1	98	1	98	1	98	98	98	1	4	1	1
479	SOPETRAN	5761	GUAYABAL-LOS POMOS	30	1	96	3	18972	5	5	4	VERDE	32	4	200	4800	9600	1920	2120						4	1	1	1	1	2	1	2	1	98	98	1	98	2	1	1	98	1	98	98	98	1	4	1	1
416	SOPETRAN	5761	GUAYABAL	19	1	96	9	18963	5	5	1	VERDE	20	1	500	1750	3500	700	1200						4	1	1	1	4	1	1	1	1	98	98	1	98	1	98	1	98	1	98	98	98	1	4	1	1
479	SOPETRAN	5761	GUAYABAL-LOS POMOS	30	1	96	12	18972	5	5	4	VERDE	32	4	40	4960	9920	1984	2024						4	1	1	1	1	2	1	2	1	98	98	1	98	2	1	1	98	1	98	98	98	1	4	1	1
343	SAN JERONIMO	5656	MESTIZO	62	2	A	2	18965	1	96	3									5	2300	700	1000	3300	4	1	1	1	1	3	1	1	1	98	98	1	98	1	98	1	98	1	98	98	98	3	4	1	1
201	SAN JERONIMO	5656	ALTO COLORADO	3	2	A	5	18972	4	96	1									1	2900	100	100	3000	4	1	1	1	1	1	1	1	1	98	98	1	98	3	1	1	98	1	98	98	98	4	1	1	1
432	SOPETRAN	5761	GUAYABAL-ROJAS	36	1	96	14	18963	3	2	2	AZUL	23	2	1400	1200	2400	480	1880						4	1	1	1	1	1	1	1	1	96	96	1	96	0	96	1	96	0	96	96	96	4	1	1	1
109	SAN JERONIMO	5656	BUENOS AIRES PARTE ALTA	10	1	96	10	18969	7	3	4	ROJO	6	4	1100	4900	9800	1960	3060						4	1	1	1	1	1	1	1	1	96	96	1	96	0	96	1	96	0	96	96	96	4	4	1	1
1061	SAN JERONIMO	5656	BUENOS AIRES	9	2	B	3	18972	7	96	7									6		2000	3000	6000	1	1	1	3	1	3	4	4	1	98	98	1	98	1	98	1	98	1	98	98	98	9	4	1	1
480	SOPETRAN	5761	GUAYABAL-LOS POMOS	30	1	96	2	18962	8	5	5	VERDE	32	5	500	4900	8600	1960	2460						1	1	1	1	1	1	1	1	1	98	98	1	98	3	1	1	98	1	98	98	98	0
476	SOPETRAN	5761	GUAYABAL-LLANO	29	1	96	1	18962	5	5	1	VERDE	32	1	500	4900	9800	1960	2460						4	1	1	1	1	3	1	1	1	98	98	1	98	1	98	1	98	1	98	98	98	3	4	1	1
461	SOPETRAN	5761	GUAYABAL-ROJAS	36	1	96	5	18982	4	1	1	AMARILLO	29	1	50	4350	8700	1740	1790						1	1	1	1	1	1	1	1	1	98	98	1	98	2	99	1	98	1	98	98	98	3	1	3	4
101	SAN JERONIMO	5656	ALTO COLORADO	3	1	96	4	18969	4	1	1	AMARILLO	5	1	400	4200	8400	1680	2080						4	1	1	1	1	1	1	1	1	98	98	1	98	3	1	1	98	1	98	98	98	4	4	1	1
370	SOPETRAN	5761	GUAYABAL-ROJAS	36	2	A	1	18964	4	96	10									6	1500	1500	500	2000									1	98	98	1	98	2	1	1	98	1	98	98	98	8	4	1	1
401	SOPETRAN	5761	GUAYABAL-LOS POMOS	30	1	96	11	18963	1	1	1	AMARILLO	17	1	800	3800	7600	1520	2320						4	1	1	1	4	4	1	4	1	98	98	1	98	1	98	1	98	1	98	98	98	3	3	3	1
128	SAN JERONIMO	5656	EL CEDRAL	17	1	96	15	18970	7	3	3	ROJO	10	3	1500	3910	7820	1564	3064						4	1	1	1	4	4	4	4	1	96	96	1	96	0	96	1	96	0	96	96	96	5	1	1	1
135	SAN JERONIMO	5656	BUENOS AIRES PARTE BAJA	11	1	96	5	18970	2	2	5	AZUL	11	5	1050	3050	6100	1220	2270						4	1	1	1	1	1	1	1	1	98	98	1	98	1	98	1	98	1	98	98	98	0
160	SAN JERONIMO	5656	BUENOS AIRES	9	1	96	5	18970	5	5	5	VERDE	16	5	1400	4598	9196	1839	3239						4	1	1	1	1	1	1	1	1	96	96	1	96	0	96	1	96	0	96	96	96	2	4	1	1
467	SOPETRAN	5761	GUAYABAL-ROJAS	36	1	96	2	18962	7	3	2	ROJO	30	2	500	3000	6000	1200	1700						4	1	1	1	1	1	1	1	1	98	98	1	98	1	98	1	98	1	98	98	98	3	4	1	1
202	SAN JERONIMO	5656	BUENOS AIRES	9	2	A	4	18972	4	96	2									8	500	2500	500	1000	4	1	1	3	1	1	1	1	1	98	98	1	98	2	1	1	98	1	98	98	98	2	4	1	1
1046	SAN JERONIMO	5656	EL CEDRAL	17	2	B	4	18971	5	96	2									5		800	2000	3400	4	1	1	1	1	1	1	1	1	96	96	1	96	0	96	1	96	0	96	96	96	7	4	1	1
1089	SOPETRAN	5761	GUAYABAL-ROJAS	36	2	B	3	18964	3	96	5									8		150	450	3000	4	2	1	1	4	4	4	4	1	98	98	1	98	1	98	1	98	1	98	98	98	3	2	1	4
129	SAN JERONIMO	5656	BUENOS AIRES PARTE ALTA	10	1	96	8	18970	1	3	4	ROJO	10	4	1000	1930	3860	772	1772						1	1	1	4	1	4	1	1	1	98	98	1	98	1	98	1	98	1	98	98	98	3	1	1	1
330	SOPETRAN	5761	GUAYABAL-LOS POMOS	30	2	A	5	18965	4	96	10									2	1000	2000	1000	2000	3	1	1	1	1	1	3		1	98	98	1	98	1	98	1	98	1	98	98	98	1	4	1	1
105	SAN JERONIMO	5656	EL CEDRAL	17	1	96	2	18969	4	1	5	AMARILLO	5	5	400	5700	11400	2280	2680						4	1	1	1	1	1	1	1	1	98	98	1	98	3	1	1	98	1	98	98	98	3	4	1	1
432	SOPETRAN	5761	GUAYABAL-ROJAS	36	1	96	13	18963	3	2	2	AZUL	23	2	500	2400	4800	960	1460						4	1	1	1	1	1	1	1	1	96	96	1	96	0	96	1	96	0	96	96	96	4	1	1	1
1042	SAN JERONIMO	5656	LA CLARITA	43	2	B	5	18971	4	96	8									7		2800	4500	6900	2	1	1	1	4	4	4	4	1	96	96	1	96	0	96	1	96	0	96	96	96	4	4	1	1
285	SOPETRAN	5761	GUAYABAL-CHACHAFRUTO	21	3	A	1	18966	1	96	5									3	50000	10000		50000	4	1	1	1	1	1	1	1	1	98	98	1	98	3	1	1	98	1	98	98	98	4	4	1	1
323	SOPETRAN	5761	GUAYABAL-ROJAS	36	2	A	5	18965	1	96	3									3	3000	0	0	3000	3	1	1	1	1	4	1	2	1	98	98	1	98	1	98	1	98	1	98	98	98	0
434	SOPETRAN	5761	GUAYABAL-LOS POMOS	30	1	96	6	18963	3	2	4	AZUL	23	4	1000	1900	3800	760	1760						1	1	1	1	4	4	4	4	1	98	98	1	98	1	98	1	98	1	98	98	98	2	1	1	1
159	SAN JERONIMO	5656	BUENOS AIRES	9	1	96	8	18970	5	5	4	VERDE	16	4	400	5299	1598	219	2519						4	1	1	1	1	1	1	1	1	98	98	1	98	1	98	1	98	1	98	98	98	3	4	1	1
1076	SOPETRAN	5761	GUAYABAL-LOS POMOS	30	2	B	6	18964	1	96	2									9		2000	4000	5000	1	1	1	1	1	3	1	1	1	98	98	1	98	1	98	1	98	1	98	98	98	3	4	1	1
95	SAN JERONIMO	5656	BUENOS AIRES PARTE ALTA	10	1	96	2	18969	2	2	5	AZUL	3	5	1000	4950	9900	1980	2980						4	1	1	1	1	1	1	1	1	98	98	1	98	1	98	1	98	1	98	98	98	2	3	1	1
1078	SOPETRAN	5761	GUAYABAL-LAS CRUCES	28	2	B	6	18964	7	96	4									2		2500	5250	5250	4	1	1	1	1	1	1	1	1	98	98	1	98	1	98	1	98	1	98	98	98	3	4	1	1
1106	SOPETRAN	5761	GUAYABAL-ROJAS	36	2	B	4	18965	7	96	2									10		1500	900	6600	4	1	1	1	1	1	1	1	1	98	1	1	98	1	98	1	98	1	98	98	98	3	4	1	1
455	SOPETRAN	5761	GUAYABAL-ROJAS	36	1	96	9	18962	7	2	5	AZUL	27	5	1000	4300	8600	1720	2720						4	1	1	1	2	3	1	1	1	98	98	2	96	1	98	1	98	1	98	98	98	1	4	1	1
433	SOPETRAN	5761	GUAYABAL-ROJAS	36	1	96	13	18963	5	2	3	AZUL	23	3	1000	2400	4800	960	1960						4	1	1	1	1	1	1	1	1	98	98	1	98	1	98	1	98	1	98	98	98	2	4	1	1
412	SOPETRAN	5761	GUAYABAL-ROJAS	36	1	96	3	18963	3	2	2	AZUL	19	2	900	2200	4400	880	1780						4	1	1	3	1	3	1	1	1	96	96	1	98	1	98	1	98	1	98	98	98	1	4	3	3
1114	SOPETRAN	5761	GUAYABAL-ROJAS	36	2	B	1	18965	5	96	10									7		1500	0	7500	2	1	1	1	1	3	3	3	1	96	96	1	96	0	96	1	96	0	96	96	96	3	2	1	1
476	SOPETRAN	5761	GUAYABAL-LLANO	29	1	96	9	18962	5	5	1	VERDE	32	1	500	4900	9800	1960	2460						4	1	1	1	1	3	1	1	1	98	98	1	98	1	98	1	98	1	98	98	98	3	4	1	1
468	SOPETRAN	5761	GUAYABAL-LOS POMOS	30	1	96	12	18962	1	3	3	ROJO	30	3	1000	2000	4000	800	1800						1	1	1	1	4	4	4	4	1	98	98	1	98	3	1	1	98	1	98	98	98	7	1	1	1
405	SOPETRAN	5761	GUAYABAL-ROJAS	36	1	96	15	18963	4	1	5	AMARILLO	17	5	1450	4250	8500	1700	3150						4	1	1	1	1	1	1	1	1	96	96	1	96	0	96	1	96	0	96	96	96	5	4	1	1
135	SAN JERONIMO	5656	BUENOS AIRES PARTE BAJA	11	1	96	9	18970	2	2	5	AZUL	11	5	1350	2150	4300	860	2210						4	1	1	1	1	1	1	1	1	98	98	1	98	1	98	1	98	1	98	98	98	0
105	SAN JERONIMO	5656	EL CEDRAL	17	1	96	14	18969	4	1	5	AMARILLO	5	5	400	5900	11800	2360	2760						4	1	1	1	1	1	1	1	1	98	98	1	98	3	1	1	98	1	98	98	98	3	4	1	1
428	SOPETRAN	5761	GUAYABAL-CHIVIGUACO	22	1	96	9	18963	3	3	3	ROJO	22	3	1200	2500	5000	1000	2200						2	4	4	1	1	4	2	4	1	96	96	1	96	0	96	1	96	0	96	96	96	9	2	3	1
119	SAN JERONIMO	5656	EL CEDRAL	17	1	96	13	18969	5	5	4	VERDE	8	4	500	2800	5600	1120	1620						4	1	1	1	1	1	1	1	1	98	98	1	98	1	98	1	98	1	98	98	98	4	4	1	1
156	SAN JERONIMO	5656	BUENOS AIRES	9	1	96	11	18970	5	5	1	VERDE	16	1	300	5098	10196	2039.2	2339						4	1	1	1	1	1	1	1	1	96	96	1	96	0	96	1	96	0	96	96	96	3	4	1	1
114	SAN JERONIMO	5656	EL CEDRAL	17	1	96	6	18969	4	2	4	AZUL	7	4	1200	4200	8400	1680	2880						4	1	1	1	1	1	1	1	1	98	98	1	98	3	1	1	98	1	98	98	98	2	4	1	1
1084	SOPETRAN	5761	GUAYABAL-LA BRUNERA	25	2	B	4	18964	3	96	10									7		400	50	4150	2	1	1	1	1	1	1	1	1	98	98	1	98	1	98	1	98	1	98	98	98	2	4	1	1
100	SAN JERONIMO	5656	BUENOS AIRES	9	1	96	15	18969	5	5	5	VERDE	4	5	1300	1100	2200	440	1840						4	1	1	1	1	1	1	1	1	98	98	2	1	3	1	1	98	1	98	98	98	3	4	1	1
406	SOPETRAN	5761	GUAYABAL-ROJAS	36	1	96	13	18963	1	3	1	ROJO	18	1	200	3900	7800	1560	1760						1	1	1	1	1	1	1	1	1	98	98	1	98	1	98	1	98	1	98	98	98	0
457	SOPETRAN	5761	EL MESTIZO	62	1	96	1	18962	3	5	2	VERDE	28	2	1000	2400	4800	960	1960						1	1	1	3	1	1	1	1	1	98	98	1	98	1	98	1	98	1	98	98	98	2	1	1	1
413	SOPETRAN	5761	GUAYABAL-LA AGUADA	23	1	96	9	18963	3	2	3	AZUL	19	3	1400	310	620	124	1524						1	4	3	3	3	3	3	3	1	98	98	1	98	1	98	1	98	1	98	98	98	2	1	4	4
92	SAN JERONIMO	5656	BUENOS AIRES PARTE ALTA	10	1	96	9	18969	2	2	2	AZUL	3	2	750	4550	9100	1820	2570						4	1	1	1	1	1	1	1	1	98	98	1	98	1	98	1	98	1	98	98	98	13	4	1	1
205	SAN JERONIMO	5656	BUENOS AIRES PARTE BAJA	11	2	A	6	18972	2	96	5									8	1000	2000	500	1500	2	1	1	1	1	4	1	3	1	98	98	1	98	1	98	1	98	1	98	98	98	1	1	1	1
411	SOPETRAN	5761	GUAYABAL	37	1	96	3	18963	3	2	1	AZUL	19	1	1400	2200	4400	880	2280						4	1	1	1	1	1	1	1	1	98	98	1	98	1	98	1	98	1	98	98	98	0
459	SOPETRAN	5761	GUAYABAL-ROJAS	36	1	96	15	18952	5	5	4	VERDE	28	4	0	4550	9100	1820	1820						4	1	1	1	1	1	1	1	1	96	96	1	96	0	96	1	96	0	96	96	96	6	4	1	1
160	SAN JERONIMO	5656	BUENOS AIRES	9	1	96	6	18970	5	5	5	VERDE	16	5	1400	3801	7602	1520	2920						4	1	1	1	1	1	1	1	1	96	96	1	96	0	96	1	96	0	96	96	96	2	4	1	1
467	SOPETRAN	5761	GUAYABAL-ROJAS	36	1	96	1	18962	7	3	2	ROJO	30	2	500	3000	6000	1200	1700						4	1	1	1	1	1	1	1	1	98	98	1	98	1	98	1	98	1	98	98	98	3	4	1	1
404	SOPETRAN	5761	EL MESTIZO	62	1	96	8	18963	4	1	4	AMARILLO	17	4	1400	2450	4900	980	2380						4	1	1	1	1	1	1	1	1	98	98	1	98	3	1	3	1	1	98	98	98	2	4	1	1
137	SAN JERONIMO	5656	BUENOS AIRES	9	1	96	6	18970	1	5	2	VERDE	12	2	700	4700	9400	1880	2580						4	1	1	1	1	1	1	1	1	98	98	1	98	1	98	1	98	1	98	98	98	2	4	1	1
1055	SAN JERONIMO	5656	BUENOS AIRES	9	2	B	3	18972	1	96	1									1		100	100	3200	4	1	1	1	1	3	1	1	1	98	98	1	98	1	98	1	98	1	98	98	98	2	4	1	1
1074	SAN JERONIMO	5656	EL CEDRAL	17	2	B	1	18972	5	96	10									4		1000	2000	4000	1	1	1	1	1	1	1	1	1	98	98	1	98	1	98	1	98	1	98	98	98	3	2	1	1
151	SAN JERONIMO	5656	ALTO COLORADO	3	1	96	2	18970	2	2	1	AZUL	15	1	1400	3140	6280	1256	2656						2	1	1	1	1	1	1	1	1	98	98	1	98	1	98	1	98	1	98	98	98	3	1	1	1
454	SOPETRAN	5761	GUAYABAL-LOS POMOS	30	1	96	5	18962	7	2	4	AZUL	27	4	1000	3400	6800	1360	2360						4	1	1	1	1	1	1	1	1	98	98	3	1	3	1	1	98	1	98	98	98	1	4	1	1
86	SAN JERONIMO	5656	EL CEDRAL	17	1	96	11	18969	1	3	1	ROJO	2	1	100	3250	6500	1300	1400						1	1	1	2	3	4	1	3	1	98	98	1	98	1	98	1	98	1	98	98	98	5	1	3	1
117	SAN JERONIMO	5656	BUENOS AIRES	9	1	96	4	18969	7	5	2	VERDE	8	2	100	2600	5200	1040	1140						4	1	1	1	1	1	1	1	1	98	98	3	1	1	98	3	1	1	98	98	98	3	4	1	1
1077	SOPETRAN	5761	GUAYABAL-LOS POMOS	30	2	B	2	18964	5	96	3									9		3000	1000	11000	4	1	1	1	1	1	1	1	1	98	98	1	98	1	98	1	98	1	98	98	98	2	4	1	1
87	SAN JERONIMO	5656	BUENOS AIRES	9	1	96	12	18969	1	3	2	ROJO	2	2	1000	2250	4500	900	1900						4	1	1	1	1	1	1	1	1	98	98	1	98	3	1	1	98	1	98	98	98	3	1	1	1
425	SOPETRAN	5761	GUAYABAL-ROJAS	36	1	96	13	18963	3	1	5	AMARILLO	21	5	1400	2600	5200	1040	2440						3	1	1	1	1	1	1	1	1	96	96	1	96	0	96	1	96	0	96	96	96	3	3	1	1
458	SOPETRAN	5761	GUAYABAL-ROJAS	36	1	96	9	18962	5	5	3	VERDE	28	3	1100	2450	4900	980	2080						4	1	1	1	1	1	1	1	1	98	98	1	98	1	98	1	98	1	98	98	98	5	4	1	1
1114	SOPETRAN	5761	GUAYABAL-ROJAS	36	2	B	2	18965	5	96	10									7		500	500	4000	2	1	1	1	1	3	3	3	1	96	96	1	96	0	96	1	96	0	96	96	96	3	2	1	1
1080	SOPETRAN	5761	GUAYABAL-LA BRUNERA	25	2	B	3	18964	5	96	6									10		1700	200	7900	4	1	1	1	1	1	1	1	1	98	98	1	98	3	1	1	98	1	98	98	98	0
108	SAN JERONIMO	5656	BUENOS AIRES PARTE ALTA	10	1	96	1	18969	2	3	3	ROJO	6	3	500	3900	7800	1560	2060						1	1	1	1	1	1	1	1	1	96	96	1	96	0	96	1	96	0	96	96	96	2	4	1	1
1035	SAN JERONIMO	5656	BUENOS AIRES	9	2	B	4	18971	5	96	1									8		1000	3000	3000	3	1	1	1	1	3	1	1	1	98	98	1	98	1	98	1	98	1	98	98	98	0
365	SOPETRAN	5761	GUAYABAL-LAS CRUCES	28	2	A	1	18964	4	96	5									1	2000	1000	500	2500	4	1	1	1	1	1	1	1	1	96	96	1	96	0	96	1	96	0	96	96	96	2	4	1	1
96	SAN JERONIMO	5656	ALTO COLORADO	3	1	96	1	18969	5	5	1	VERDE	4	1	1000	3350	6700	1340	2340						3	3	2	1	1	3	1	3	1	98	98	1	98	2	1	1	98	1	98	98	98	5	3	1	1
161	SAN JERONIMO	5656	EL CEDRAL	17	2	A	6	18971	5	96	1									6	0	3000	9500	9500	1	1	1	1	1	3	1	1	1	96	96	1	96	0	96	1	96	0	96	96	96	8	3	3	2
122	SAN JERONIMO	5656	LA CLARITA	43	1	96	13	18970	4	1	2	AMARILLO	9	2	300	6000	12000	2400	2700						1	1	1	3	1	4	1	1	1	96	96	3	1	3	1	1	96	3	1	98	98	2	4	1	1
100	SAN JERONIMO	5656	BUENOS AIRES	9	1	96	2	18969	5	5	5	VERDE	4	5	500	2900	5800	1160	1660						4	1	1	1	1	1	1	1	1	98	98	2	1	3	1	1	98	1	98	98	98	3	4	1	1
129	SAN JERONIMO	5656	BUENOS AIRES PARTE ALTA	10	1	96	3	18970	1	3	4	ROJO	10	4	200	3900	7800	1560	1760						1	1	1	4	1	4	1	1	1	98	98	1	98	1	98	1	98	1	98	98	98	3	1	1	1
429	SOPETRAN	5761	GUAYABAL-ROJAS	36	1	96	3	18963	1	3	4	ROJO	22	4	1400	2950	5900	1180	2580						1	1	1	1	3	1	1	1	1	98	98	1	98	1	98	1	98	1	98	98	98	4	4	1	1
161	SAN JERONIMO	5656	EL CEDRAL	17	2	A	2	18971	5	96	1									2	0	3000	9000	9000	1	1	1	1	1	3	1	1	1	96	96	1	96	0	96	1	96	0	96	96	96	8	3	3	2
92	SAN JERONIMO	5656	BUENOS AIRES PARTE ALTA	10	1	96	11	18969	2	2	2	AZUL	3	2	750	4150	8300	1660	2410						4	1	1	1	1	1	1	1	1	98	98	1	98	1	98	1	98	1	98	98	98	13	4	1	1
471	SOPETRAN	5761	EL MESTIZO	62	1	96	3	18962	3	2	1	AZUL	31	1	1400	2300	4600	920	2320						4	2	1	1	3	3	1	3	1	98	98	1	98	1	98	1	98	1	98	98	98	2	1	1	1
452	SOPETRAN	5761	GUAYABAL-MALPASO	33	1	96	15	18962	3	2	2	AZUL	27	2	1000	4200	8400	1680	2680						4	1	1	1	1	3	1	1	1	98	98	1	98	1	98	1	98	1	98	98	98	1	4	1	1
361	SOPETRAN	5761	GUAYABAL-ROJAS	36	2	A	5	18964	1	96	1									5	1500	1500	2000	3500	1	1	1	1	1	1	1	1	1	98	98	1	98	1	98	1	98	1	98	98	98	2	4	1	1
128	SAN JERONIMO	5656	EL CEDRAL	17	1	96	13	18970	7	3	3	ROJO	10	3	1500	2960	5920	1184	2684						4	1	1	1	4	4	4	4	1	96	96	1	96	0	96	1	96	0	96	96	96	5	1	1	1
1045	SAN JERONIMO	5656	BUENOS AIRES PARTE BAJA	11	2	B	5	18971	7	96	1									4		1300	1300	5600	3	1	1	2	4	4	4	4	1	98	1	1	98	1	98	1	98	2	0	98	98	3	1	1	1
413	SOPETRAN	5761	GUAYABAL-LA AGUADA	23	1	96	6	18963	3	2	3	AZUL	19	3	800	950	1900	380	1180						1	4	3	3	3	3	3	3	1	98	98	1	98	1	98	1	98	1	98	98	98	2	1	4	4
121	SAN JERONIMO	5656	LA CLARITA	43	1	96	4	18970	4	1	1	AMARILLO	9	1	200	5800	11600	2320	2520						4	1	1	1	1	1	1	1	1	96	96	1	96	3	1	1	96	0	96	96	96	4	4	1	1
1051	SAN JERONIMO	5656	ALTO COLORADO	3	2	B	3	18971	7	96	7									7		2000	2000	7000	1	1	1	1	4	4	4	4	1	96	96	1	96	0	96	1	96	0	96	96	96	2	1	1	1
423	SOPETRAN	5761	GUAYABAL-LA PENA	35	1	96	8	18963	4	1	3	AMARILLO	21	3	500	3200	6400	1280	1780						1	1	1	2	4	4	1	1	1	96	96	1	96	0	96	1	96	0	96	96	96	4	2	1	1
434	SOPETRAN	5761	GUAYABAL-LOS POMOS	30	1	96	9	18963	3	2	4	AZUL	23	4	1000	1500	3000	600	1600						1	1	1	1	4	4	4	4	1	98	98	1	98	1	98	1	98	1	98	98	98	2	1	1	1
116	SAN JERONIMO	5656	ALTO COLORADO	3	1	96	4	18969	7	5	1	VERDE	8	1	1500	2600	5200	1040	2540						1	1	1	1	4	4	4	4	1	96	96	1	96	0	96	1	96	0	96	96	96	4	1	4	1
99	SAN JERONIMO	5656	BUENOS AIRES	9	1	96	1	18969	5	5	4	VERDE	4	4	250	3350	6700	1340	1590						2	1	1	1	1	2	1	3	1	98	98	1	98	1	98	1	98	1	98	98	98	5	1	3	3
1110	SOPETRAN	5761	GUAYABAL-ROJAS	36	2	B	6	18965	5	96	6									4		500	1000	3500	2	3	2	3	3	3	3	3	1	98	98	1	98	2	1	1	98	1	98	98	98	3	1	3	1
477	SOPETRAN	5761	GUAYABAL-LOS POMOS	30	1	96	12	18962	7	5	2	VERDE	32	2	1000	4960	9920	1984	2984						4	1	1	1	2	4	4	4	1	98	98	1	98	1	98	1	98	1	98	98	98	3	4	1	1
383	SOPETRAN	5761	GUAYABAL-LA BRUNERA	25	2	A	4	18964	4	96	3									10	2500	500	3500	6000	1	1	1	1	1	1	1	1	1	98	98	1	98	2	1	1	98	1	98	98	98	3	1	1	1
1067	SAN JERONIMO	5656	BUENOS AIRES PARTE BAJA	11	2	B	3	18972	1	96	3									1		2000	1800	7200	4	1	1	1	1	4	1	1	1	98	98	1	98	1	98	1	98	1	98	98	98	2	1	1	1
459	SOPETRAN	5761	GUAYABAL-ROJAS	36	1	96	8	18952	5	5	4	VERDE	28	4	0	3350	6700	1340	1340						4	1	1	1	1	1	1	1	1	96	96	1	96	0	96	1	96	0	96	96	96	6	4	1	1
402	SOPETRAN	5761	GUAYABAL-LOS POMOS	30	1	96	5	18963	4	1	2	AMARILLO	17	2	200	3150	6300	1260	1460						4	1	1	1	1	1	1	1	1	96	96	1	96	0	96	1	96	0	96	96	96	2	4	1	1
85	SAN JERONIMO	5656	ALTO COLORADO	3	1	96	11	18969	7	1	5	AMARILLO	1	5	200	4100	8200	1640	1840						4	1	1	1	1	1	1	1	1	98	98	1	98	1	98	1	98	1	98	98	98	2	4	1	1
1061	SAN JERONIMO	5656	BUENOS AIRES	9	2	B	6	18972	7	96	7									4		1600	3000	4800	1	1	1	3	1	3	4	4	1	98	98	1	98	1	98	1	98	1	98	98	98	9	4	1	1
423	SOPETRAN	5761	GUAYABAL-LA PENA	35	1	96	3	18963	4	1	3	AMARILLO	21	3	500	2800	5600	1120	1620						1	1	1	2	4	4	1	1	1	96	96	1	96	0	96	1	96	0	96	96	96	4	2	1	1
204	SAN JERONIMO	5656	ALTO COLORADO	3	2	A	2	18972	4	96	4									9	500	2500	1500	2000	4	1	1	1	1	1	1	1	1	98	98	1	98	2	1	3	1	1	98	98	98	3	3	1	1
445	SOPETRAN	5761	EL MESTIZO	62	1	96	9	18962	3	1	5	AMARILLO	25	5	1200	4600	9200	1840	3040						3	2	2	3	3	3	3	3	1	98	98	1	98	1	98	1	98	1	98	98	98	4	4	1	1
342	SOPETRAN	5761	GUAYABAL-ROJAS	36	2	A	2	18965	7	96	2									2	2000	1000	800	2800	4	1	1	1	1	1	1	3	1	98	98	1	98	1	98	1	98	1	98	98	98	1	4	1	1
140	SAN JERONIMO	5656	EL CEDRAL	17	1	96	12	18970	1	5	5	VERDE	12	5	0	4375	8750	1750	1750						1	1	1	1	1	1	1	1	1	98	98	1	98	1	98	1	98	1	98	98	98	10	1	1	1
430	SOPETRAN	5761	GUAYABAL-ROJAS	36	1	96	5	18963	1	3	5	ROJO	22	5	0	2550	5100	1020	2520						3	3	1	1	3	3	2	2	1	98	98	1	98	3	1	1	98	1	98	98	98	6	3	3	1
1093	SOPETRAN	5761	GUAYABAL-ROJAS	36	2	B	2	18964	5	96	9									10		2000	3000	6000	4	1	1	1	1	1	1	1	1	98	98	1	98	1	98	1	98	1	98	98	98	3	4	1	1
134	SAN JERONIMO	5656	ALTO COLORADO	3	1	96	10	18970	5	2	4	AZUL	11	4	1500	2000	4000	800	2300						4	1	4	1	3	3	1	1	1	96	96	1	96	0	96	1	96	0	96	96	96	3	4	3	3
453	SOPETRAN	5761	GUAYABAL-LOS POMOS	30	1	96	10	18962	7	2	3	AZUL	27	3	500	4000	8000	1600	2100						1	1	1	1	1	3	1	3	1	98	1	1	98	1	98	1	98	1	98	98	98	5	2	1	1
407	SOPETRAN	5761	GUAYABAL-ROJAS	36	1	96	7	18963	1	3	2	ROJO	18	2	1400	3700	7400	1480	2880						4	1	1	1	4	4	4	4	1	98	98	1	98	1	98	1	98	1	98	98	98	0
190	SAN JERONIMO	5656	LA CLARITA	43	2	A	5	18971	4	96	10									4	1500	1500	2500	4000	4	1	1	1	1	1	1	1	1	96	96	1	96	0	96	1	96	0	96	96	96	5	4	1	1
122	SAN JERONIMO	5656	LA CLARITA	43	1	96	1	18970	4	1	2	AMARILLO	9	2	300	5300	1600	2120	2420						1	1	1	3	1	4	1	1	1	96	96	3	1	3	1	1	96	3	1	98	98	2	4	1	1
473	SOPETRAN	5761	GUAYABAL-PALENQUE	34	1	96	10	18962	3	2	3	AZUL	31	3	1000	3500	7000	1400	2400						1	4	3	3	4	4	4	4	1	96	96	1	96	0	96	1	96	0	96	96	96	9	1	4	1
145	SAN JERONIMO	5656	CAPELLANIA	13	1	96	9	18970	7	1	5	AMARILLO	13	5	500	6400	12800	2560	3060						4	1	1	1	1	1	1	1	1	96	96	1	96	0	96	1	96	0	96	96	96	3	4	1	1
151	SAN JERONIMO	5656	ALTO COLORADO	3	1	96	3	18970	2	2	1	AZUL	15	1	1100	3200	6400	1280	2380						2	1	1	1	1	1	1	1	1	98	98	1	98	1	98	1	98	1	98	98	98	3	1	1	1
126	SAN JERONIMO	5656	BUENOS AIRES PARTE ALTA	10	1	96	15	18970	1	3	1	ROJO	10	1	1390	3910	7820	1564	2954						1	3	3	3	4	1	4	4	1	98	98	1	98	1	98	1	98	1	98	98	98	5	1	3	1
135	SAN JERONIMO	5656	BUENOS AIRES PARTE BAJA	11	1	96	6	18970	2	2	5	AZUL	11	5	1200	2900	5800	1160	2360						4	1	1	1	1	1	1	1	1	98	98	1	98	1	98	1	98	1	98	98	98	0
389	SOPETRAN	5761	GUAYABAL-ROJAS	36	2	A	2	18964	4	96	9									2	2500	500	500	3000	4	1	1	1	1	1	1	1	1	98	98	1	98	2	1	1	96	0	96	96	96	2	4	1	1
437	SOPETRAN	5761	EL MESTIZO	62	1	96	4	18963	1	5	2	VERDE	24	2	1200	2300	4600	920	2120						1	1	1	1	1	1	1	1	1	98	98	1	98	1	98	1	98	1	98	98	98	3	4	1	1
382	SOPETRAN	5761	GUAYABAL-LOS POMOS	30	2	A	5	18964	7	96	2									6	2500	500	1000	3500	4	1	1	1	1	1	1	1	1	98	99	1	98	2	1	1	98	1	98	98	98	9	4	1	1
448	SOPETRAN	5761	GUAYABAL-LOS POMOS	30	1	96	2	18962	7	3	3	ROJO	26	3	200	3600	7200	1440	1640						4	1	1	1	1	1	1	1	1	98	98	1	98	1	98	1	98	1	98	98	98	2	4	1	1
160	SAN JERONIMO	5656	BUENOS AIRES	9	1	96	12	18970	5	5	5	VERDE	16	5	1400	3299	6598	1319	2719						4	1	1	1	1	1	1	1	1	96	96	1	96	0	96	1	96	0	96	96	96	2	4	1	1
142	SAN JERONIMO	5656	ALTO COLORADO	3	1	96	15	18970	4	1	2	AMARILLO	13	2	100	5400	10800	2160	2260						1	1	1	1	4	4	1	1	1	98	98	1	98	3	1	1	98	1	98	98	98	6	1	1	1
447	SOPETRAN	5761	GUAYABAL-LAS CRUCES	28	1	96	4	18962	7	3	2	ROJO	26	2	1400	2700	5400	180	2480						4	1	1	1	1	1	1	1	1	98	98	1	98	1	98	1	98	1	98	98	98	3	4	1	1
93	SAN JERONIMO	5656	BUENOS AIRES	9	1	96	13	18969	4	2	3	AZUL	3	3	300	4250	8500	1700	2000						4	1	1	1	1	1	1	1	1	96	96	1	96	0	96	1	96	0	96	96	96	5	4	1	1
159	SAN JERONIMO	5656	BUENOS AIRES	9	1	96	15	18970	5	5	4	VERDE	16	4	200	5300	10600	2120	2320						4	1	1	1	1	1	1	1	1	98	98	1	98	1	98	1	98	1	98	98	98	3	4	1	1
123	SAN JERONIMO	5656	ALTO COLORADO	3	1	96	3	18970	4	1	3	AMARILLO	9	3	500	5500	11000	2200	2700						4	1	1	1	1	1	1	1	1	98	98	1	98	2	1	1	98	1	98	98	98	2	4	1	1
461	SOPETRAN	5761	GUAYABAL-ROJAS	36	1	96	3	18982	4	1	1	AMARILLO	29	1	500	4300	8600	1720	2220						1	1	1	1	1	1	1	1	1	98	98	1	98	2	99	1	98	1	98	98	98	3	1	3	4
112	SAN JERONIMO	5656	BUENOS AIRES	9	1	96	7	18969	7	2	2	AZUL	7	2	750	4050	8100	1620	2370						4	1	1	1	1	3	1	3	1	98	98	1	98	1	98	1	98	1	98	98	98	6	4	1	1
443	SOPETRAN	5761	GUAYABAL-ROJAS	36	1	96	3	18962	3	1	3	AMARILLO	25	3	500	580	11600	2320	2820						1	1	1	1	3	3	1	1	1	98	98	1	98	1	98	1	98	1	98	98	98	5	4	1	1
122	SAN JERONIMO	5656	LA CLARITA	43	1	96	5	18970	4	1	2	AMARILLO	9	2	400	4800	9600	1920	2320						1	1	1	3	1	4	1	1	1	96	96	3	1	3	1	1	96	3	1	98	98	2	4	1	1
1081	SOPETRAN	5761	GUAYABAL-LA BRUNERA	25	2	B	5	18964	5	96	7									2		2000	4000	5000	4	1	1	1	1	1	1	1	1	98	98	1	98	1	98	1	98	1	98	98	98	1	4	1	1
429	SOPETRAN	5761	GUAYABAL-ROJAS	36	1	96	14	18963	1	3	4	ROJO	22	4	1450	2050	4100	820	2270						1	1	1	1	3	1	1	1	1	98	98	1	98	1	98	1	98	1	98	98	98	4	4	1	1
401	SOPETRAN	5761	GUAYABAL-LOS POMOS	30	1	96	9	18963	1	1	1	AMARILLO	17	1	800	3500	7000	1400	2200						4	1	1	1	4	4	1	4	1	98	98	1	98	1	98	1	98	1	98	98	98	3	3	3	1
407	SOPETRAN	5761	GUAYABAL-ROJAS	36	1	96	8	18963	1	3	2	ROJO	18	2	1000	4700	9400	1880	2880						4	1	1	1	4	4	4	4	1	98	98	1	98	1	98	1	98	1	98	98	98	0
247	SOPETRAN	5761	GUAYABAL-LOS POMOS	30	3	A	1	18966	1	96	9									2	55000	5000		55000	1	2	1	1	1	1	1	1	1	98	98	1	98	1	98	1	98	1	98	98	98	5	4	1	1
152	SAN JERONIMO	5656	ALTO COLORADO	3	1	96	9	18970	2	2	2	AZUL	15	2	1200	2850	5900	1180	2380						4	1	1	1	1	1	3	2	1	96	96	1	96	0	96	1	96	0	96	96	96	3	4	1	1
1065	SAN JERONIMO	5656	LA CIENAGA	42	2	B	3	18972	7	96	1									6		1700	2000	6100	3	3	1	3	4	4	4	4	1	98	1	1	98	1	98	1	98	1	98	98	98	4	1	2	1
412	SOPETRAN	5761	GUAYABAL-ROJAS	36	1	96	6	18963	3	2	2	AZUL	19	2	1500	950	1900	380	1880						4	1	1	3	1	3	1	1	1	96	96	1	98	1	98	1	98	1	98	98	98	1	4	3	3
368	SOPETRAN	5761	GUAYABAL-ROJAS	36	2	A	4	18964	4	96	8									9	500	2500	7000	7500	4	1	1	1	4	4	1	1	1	98	98	1	98	1	98	1	98	1	98	98	98	7	4	1	1
153	SAN JERONIMO	5656	BUENOS AIRES PARTE ALTA	10	1	96	7	18970	2	2	3	AZUL	15	3	1300	2520	5040	1008	2308						4	1	1	1	1	1	1	1	1	98	98	1	98	1	98	1	98	1	98	98	98	2	1	3	3
108	SAN JERONIMO	5656	BUENOS AIRES PARTE ALTA	10	1	96	5	18969	2	3	3	ROJO	6	3	300	4200	8400	1680	1980						1	1	1	1	1	1	1	1	1	96	96	1	96	0	96	1	96	0	96	96	96	2	4	1	1
410	SOPETRAN	5761	GUAYABAL	19	1	96	3	18963	1	3	5	ROJO	18	5	500	3600	7200	1440	1940						1	1	1	1	4	4	4	4	1	98	98	1	98	1	98	1	98	1	98	98	98	4	1	1	1
121	SAN JERONIMO	5656	LA CLARITA	43	1	96	6	18970	4	1	1	AMARILLO	9	1	400	5400	10800	2160	2560						4	1	1	1	1	1	1	1	1	96	96	1	96	3	1	1	96	0	96	96	96	4	4	1	1
99	SAN JERONIMO	5656	BUENOS AIRES	9	1	96	4	18969	5	5	4	VERDE	4	4	1250	1950	3900	780	2030						2	1	1	1	1	2	1	3	1	98	98	1	98	1	98	1	98	1	98	98	98	5	1	3	3
1078	SOPETRAN	5761	GUAYABAL-LAS CRUCES	28	2	B	2	18964	7	96	4									3		1700	4300	3800	4	1	1	1	1	1	1	1	1	98	98	1	98	1	98	1	98	1	98	98	98	3	4	1	1
170	SAN JERONIMO	5656	ALTO COLORADO	3	2	A	6	18971	2	96	10									4	1500	1500	3500	5000	4	1	1	1	1	1	1	1	1	96	96	1	96	0	96	1	96	0	96	96	96	5	4	1	1
121	SAN JERONIMO	5656	LA CLARITA	43	1	96	11	18970	4	1	1	AMARILLO	9	1	300	6000	12000	2400	2700						4	1	1	1	1	1	1	1	1	96	96	1	96	3	1	1	96	0	96	96	96	4	4	1	1
458	SOPETRAN	5761	GUAYABAL-ROJAS	36	1	96	8	18962	5	5	3	VERDE	28	3	1300	3350	6700	1340	2640						4	1	1	1	1	1	1	1	1	98	98	1	98	1	98	1	98	1	98	98	98	5	4	1	1
442	SOPETRAN	5761	GUAYABAL-MALPASO	33	1	96	2	18962	6	1	2	AMARILLO	25	2	1300	4700	9400	1880	3180						4	1	1	1	1	4	1	1	1	96	96	1	96	0	96	1	96	0	96	96	96	7	1	1	1
430	SOPETRAN	5761	GUAYABAL-ROJAS	36	1	96	2	18963	1	3	5	ROJO	22	5	60	2590	5180	1036	2476						3	3	1	1	3	3	2	2	1	98	98	1	98	3	1	1	98	1	98	98	98	6	3	3	1
139	SAN JERONIMO	5656	BUENOS AIRES	9	1	96	7	18970	5	5	4	VERDE	12	4	1500	4610	9220	1844	3344						4	1	1	1	1	1	1	1	1	98	98	1	98	1	98	1	98	1	98	98	98	2	4	1	1
443	SOPETRAN	5761	GUAYABAL-ROJAS	36	1	96	8	18962	3	1	3	AMARILLO	25	3	1000	3550	7100	1420	2420						1	1	1	1	3	3	1	1	1	98	98	1	98	1	98	1	98	1	98	98	98	5	4	1	1
82	SAN JERONIMO	5656	EL CEDRAL	17	1	96	2	18969	4	1	2	AMARILLO	1	2	500	4200	8400	1680	2180						4	1	1	1	1	1	1	1	1	98	98	1	1	3	1	1	98	1	98	98	98	2	4	1	1
149	SAN JERONIMO	5656	LA CLARITA	43	1	96	8	18970	1	3	4	ROJO	14	4	500	5450	10900	2180	2680						4	1	1	1	1	1	1	1	1	98	98	1	98	1	98	1	98	1	98	98	98	2	4	1	1
156	SAN JERONIMO	5656	BUENOS AIRES	9	1	96	8	18970	5	5	1	VERDE	16	1	300	5299	10598	2119	2419						4	1	1	1	1	1	1	1	1	96	96	1	96	0	96	1	96	0	96	96	96	3	4	1	1
183	SAN JERONIMO	5656	LA CLARITA	43	2	A	6	18971	1	96	3									5	100	2900	3000	3100	4	1	1	1	4	4	4	4	1	98	98	1	98	1	98	1	98	1	98	98	98	5	4	1	1
425	SOPETRAN	5761	GUAYABAL-ROJAS	36	1	96	6	18963	3	1	5	AMARILLO	21	5	1400	3000	6000	1200	2600						3	1	1	1	1	1	1	1	1	96	96	1	96	0	96	1	96	0	96	96	96	3	3	1	1
97	SAN JERONIMO	5656	ALTO COLORADO	3	1	96	9	18969	5	5	2	VERDE	4	2	1200	2400	4800	960	1160						4	1	1	1	1	1	1	1	1	98	98	1	98	1	98	1	98	1	98	98	98	3	4	1	1
104	SAN JERONIMO	5656	ALTO COLORADO	3	1	96	11	18969	4	1	4	AMARILLO	5	4	200	5200	10400	2080	2280						4	1	1	1	1	4	1	3	1	98	98	1	98	1	98	1	98	1	98	98	98	3	4	1	1
460	SOPETRAN	5761	GUAYABAL-ROJAS	36	1	96	1	18962	5	5	5	VERDE	28	5	200	2400	4800	960	1160						4	1	1	1	1	1	1	1	1	98	98	1	98	1	98	1	98	1	98	98	98	2	4	1	1
1064	SAN JERONIMO	5656	LA CLARITA	43	2	B	4	18972	7	96	10									5		2800	5000	6400	2	1	1	1	1	1	1	1	1	98	98	1	98	1	98	1	98	1	98	98	98	6	4	1	1
475	SOPETRAN	5761	GUAYABAL-LA AGUADA	23	1	96	13	18962	3	2	5	AZUL	31	5	500	3500	7000	1400	1900						3	1	1	2	1	2	1	1	1	96	96	1	96	0	96	1	96	0	96	96	96	1	4	1	1
420	SOPETRAN	5761	GUAYABAL-LA BRUNERA	20	1	96	3	18963	5	5	5	VERDE	20	5	300	3000	6000	1200	1500						4	1	1	1	1	1	1	1	1	96	96	1	96	0	96	1	96	0	96	96	96	0
125	SAN JERONIMO	5656	EL CEDRAL	17	1	96	3	18970	4	1	5	AMARILLO	9	5	300	5500	11000	2200	2500						4	1	1	1	1	1	1	1	1	98	98	1	98	3	1	3	1	1	98	98	98	2	4	1	1
438	SOPETRAN	5761	GUAYABAL-LAS CRUCES	28	1	96	14	18963	5	5	3	VERDE	24	3	1400	1400	2800	560	1960						4	1	1	1	1	1	1	1	1	96	96	1	96	0	96	1	96	0	96	96	96	1	4	1	1
1082	SOPETRAN	5761	GUAYABAL-ROJAS	36	2	B	3	18964	3	96	8									4		1200	5000	1600	4	1	1	1	1	1	1	1	1	96	96	1	96	0	96	1	96	0	96	96	96	2	4	1	1
88	SAN JERONIMO	5656	ALTO COLORADO	3	1	96	4	18969	1	3	3	ROJO	2	3	1400	2100	4200	840	2240						4	1	1	1	3	3	1	1	1	98	98	1	98	1	98	1	98	1	98	98	98	1	4	1	1
118	SAN JERONIMO	5656	LA CLARITA	43	1	96	3	18969	5	5	3	VERDE	8	3	300	2400	4800	960	1260						4	1	1	1	1	1	1	1	1	98	98	1	98	1	98	1	98	1	98	98	98	5	4	1	1
84	SAN JERONIMO	5656	BUENOS AIRES PARTE ALTA	10	1	96	11	18969	7	1	4	AMARILLO	1	4	400	4100	8200	1640	2040						1	2	3	1	4	4	4	4	1	98	98	1	98	1	98	1	98	1	98	98	98	0
452	SOPETRAN	5761	GUAYABAL-MALPASO	33	1	96	4	18962	3	2	2	AZUL	27	2	1000	3300	6600	1320	2320						4	1	1	1	1	3	1	1	1	98	98	1	98	1	98	1	98	1	98	98	98	1	4	1	1
413	SOPETRAN	5761	GUAYABAL-LA AGUADA	23	1	96	2	18963	3	2	3	AZUL	19	3	400	1800	3600	720	1120						1	4	3	3	3	3	3	3	1	98	98	1	98	1	98	1	98	1	98	98	98	2	1	4	4
434	SOPETRAN	5761	GUAYABAL-LOS POMOS	30	1	96	14	18963	3	2	4	AZUL	23	4	1300	1200	2400	480	1780						1	1	1	1	4	4	4	4	1	98	98	1	98	1	98	1	98	1	98	98	98	2	1	1	1
152	SAN JERONIMO	5656	ALTO COLORADO	3	1	96	11	18970	2	2	2	AZUL	15	2	500	4100	8200	1640	2140						4	1	1	1	1	1	3	2	1	96	96	1	96	0	96	1	96	0	96	96	96	3	4	1	1
1105	SOPETRAN	5761	GUAYABAL-ROJAS	36	2	B	6	18965	3	96	1									3		0	400	2600	4	1	1	1	1	1	1	1	1	98	98	1	98	1	98	1	98	1	98	98	98	6	4	1	1
474	SOPETRAN	5761	GUAYABAL-MALPASO	33	1	96	10	18962	1	2	4	AZUL	31	4	500	3500	7000	1400	1900						4	1	1	1	1	4	1	1	1	98	98	1	98	1	98	1	98	1	98	98	98	2	4	1	1
1051	SAN JERONIMO	5656	ALTO COLORADO	3	2	B	5	18971	7	96	7									7		2500	2000	8500	1	1	1	1	4	4	4	4	1	96	96	1	96	0	96	1	96	0	96	96	96	2	1	1	1
362	SOPETRAN	5761	GUAYABAL-CHACHAFRUTO	21	2	A	5	18964	1	96	2									7	1000	2000	4000	5000	4	1	1	1	1	1	1	1	1	98	98	1	98	1	98	1	98	1	98	98	98	5	4	1	1
366	SOPETRAN	5761	GUAYABAL-ROJAS	36	2	A	4	18963	7	96	6									2	1500	1500	4500	6000	1	1	1	1	4	4	4	4	1	98	0	1	98	2	1	1	98	1	98	98	98	2	4	1	1
54	SAN JERONIMO	5656	ALTO COLORADO	3	3	A	1	18973	5	96	3									1	40000	20000		40000	4	1	1	1	1	1	1	1	1	98	98	1	98	1	98	1	98	1	98	98	98	3	4	1	1
144	SAN JERONIMO	5656	ALTO COLORADO	3	1	96	10	18970	4	1	4	AMARILLO	13	4	1500	5000	10000	2000	3500						1	1	1	1	1	1	1	1	1	98	98	1	98	3	1	1	98	1	98	98	98	3	1	1	1
140	SAN JERONIMO	5656	EL CEDRAL	17	1	96	6	18970	1	5	5	VERDE	12	5	0	4700	9400	1880	1880						1	1	1	1	1	1	1	1	1	98	98	1	98	1	98	1	98	1	98	98	98	10	1	1	1
117	SAN JERONIMO	5656	BUENOS AIRES	9	1	96	7	18969	7	5	2	VERDE	8	2	1400	1500	300	600	2000						4	1	1	1	1	1	1	1	1	98	98	3	1	1	98	3	1	1	98	98	98	3	4	1	1
427	SOPETRAN	5761	GUAYABAL-LA BRUNERA	25	1	96	1	18963	7	3	2	ROJO	22	2	1300	3210	6420	1284	2584						4	1	1	1	1	1	1	2	1	98	1	1	98	1	98	1	98	1	98	98	98	4	4	1	1
109	SAN JERONIMO	5656	BUENOS AIRES PARTE ALTA	10	1	96	12	18969	7	3	4	ROJO	6	4	1400	3700	7400	1480	2880						4	1	1	1	1	1	1	1	1	96	96	1	96	0	96	1	96	0	96	96	96	4	4	1	1
478	SOPETRAN	5761	GUAYABAL-LAS CRUCES	28	1	96	1	18962	5	5	3	VERDE	32	3	500	4900	9800	1960	2460						4	1	1	1	1	1	1	1	1	98	98	1	98	3	1	1	98	1	98	98	98	2	4	1	1
1041	SAN JERONIMO	5656	BUENOS AIRES PARTE ALTA	10	2	B	2	18971	7	96	7									4		2500	8500	2000	4	4	1	1	4	4	4	4	1	96	96	1	96	0	96	1	96	0	96	96	96	3	4	2	1
427	SOPETRAN	5761	GUAYABAL-LA BRUNERA	25	1	96	15	18963	7	3	2	ROJO	22	2	1400	2200	4400	880	2280						4	1	1	1	1	1	1	2	1	98	1	1	98	1	98	1	98	1	98	98	98	4	4	1	1
144	SAN JERONIMO	5656	ALTO COLORADO	3	1	96	9	18970	4	1	4	AMARILLO	13	4	0	6400	12800	2560	2260						1	1	1	1	1	1	1	1	1	98	98	1	98	3	1	1	98	1	98	98	98	3	1	1	1
345	SOPETRAN	5761	GUAYABAL-ROJAS	36	2	A	5	18965	4	96	5									10	2700	300	100	2800	4	1	1	1	1	1	1	1	1	96	96	1	96	0	96	1	96	0	96	96	96	1	4	1	1
1098	SOPETRAN	5761	GUAYABAL-PALENQUE	34	2	B	6	18965	5	96	4									4		500	300	4200	4	1	1	1	1	1	1	1	1	98	98	1	98	1	98	1	98	1	98	98	98	4	4	1	1
136	SAN JERONIMO	5656	BUENOS AIRES	9	1	96	1	18970	5	5	1	VERDE	12	1	300	5000	10000	2000	2300						3	1	1	1	1	1	1	1	1	98	98	1	98	1	98	1	98	1	98	98	98	3	4	1	1
462	SOPETRAN	5761	GUAYABAL-ROJAS	36	1	96	2	18962	4	1	2	AMARILLO	29	2	500	4500	9000	1800	2300						4	1	1	1	4	4	4	4	1	98	98	1	98	0	1	1	98	1	98	98	98	5	4	4	1
444	SOPETRAN	5761	GUAYABAL-LOS POMOS	30	1	96	3	18962	4	1	4	AMARILLO	25	4	200	5800	11600	2320	2520						4	1	1	1	1	4	1	1	1	98	98	1	98	3	98	1	98	1	98	98	98	4	4	1	1
137	SAN JERONIMO	5656	BUENOS AIRES	9	1	96	2	18970	1	5	2	VERDE	12	2	600	4550	9100	1820	2420						4	1	1	1	1	1	1	1	1	98	98	1	98	1	98	1	98	1	98	98	98	2	4	1	1
168	SAN JERONIMO	5656	ALTO COLORADO	3	2	A	6	18971	2	96	8									7	1000	2000	3000	4000	1	1	1	1	3	3	3	3	1	96	96	1	96	0	96	1	96	0	96	96	96	5	4	1	1
349	SOPETRAN	5761	GUAYABAL-CHACHAFRUTO	21	2	A	5	18965	7	96	9									6	2700	300	3000	5700	4	1	1	1	1	1	1	1	1	98	1	1	98	3	1	1	98	1	98	98	98	5	4	1	1
87	SAN JERONIMO	5656	BUENOS AIRES	9	1	96	14	18969	1	3	2	ROJO	2	2	1200	3700	7400	1480	2680						4	1	1	1	1	1	1	1	1	98	98	1	98	3	1	1	98	1	98	98	98	3	1	1	1
466	SOPETRAN	5761	EL MESTIZO	62	1	96	6	18962	3	3	1	ROJO	30	1	1000	2200	4400	880	1880						4	1	1	1	1	1	1	1	1	96	96	1	96	0	96	1	96	0	96	96	96	5	4	1	1
124	SAN JERONIMO	5656	ALTO COLORADO	3	1	96	5	18970	4	1	4	AMARILLO	9	4	300	4800	9600	1920	2220						4	1	1	1	1	1	1	1	1	98	98	1	98	3	1	1	98	1	98	98	98	3	4	1	1
450	SOPETRAN	5761	GUAYABAL-LA CEJA	26	1	96	9	18962	1	3	5	ROJO	26	5	1000	4600	9200	1840	2840						1	1	1	1	1	1	1	1	1	98	98	1	98	1	98	1	98	1	98	98	98	2	4	1	1
91	SAN JERONIMO	5656	BUENOS AIRES	9	1	96	13	18969	2	2	1	AZUL	3	1	500	4250	8500	1700	2200						1	1	1	1	1	3	1	3	1	98	98	1	98	1	98	1	98	1	98	98	98	6	4	1	1
[truncated: 11,897 more rows]
[truncated: 310 more columns]
